# Supplementary material for: Recent declines in salmon body size impact ecosystems and fisheries
Source: Nat Commun. 2020 Aug 19;11:4155. doi: 10.1038/s41467-020-17726-z (PMC7438488; doi:10.1038/s41467-020-17726-z)
Supplement: Supplementary file 4 — Supplementary Data 1 [file 41467_2020_17726_MOESM4_ESM.xlsx]

## Sheet: tableS5_social_consequecnes
Region	Population	Species	Change in mean length (mm)	Percent change in mean length	Change in mean weight (lb)	Change in mass recovered per fish (lb)	Change in grams of protein per fish	Change in grams of fat per fish	Change in Calories (kcal) per fish	Change in 100g servings per fish	Change in meals per fish
Bristol Bay	Nushagak District	chum	-18.545	-3.23967	-0.612385	-0.367431	-33.5661	-6.28323	-199.997	-1.66664	-1.00703
Bristol Bay	Togiak District	chum	-23.6315	-4.07033	-0.797087	-0.478252	-43.69	-8.17832	-260.318	-2.16932	-1.31077
Cook Inlet	Central District	chum	-4.23517	-0.719287	-0.152619	-0.0915712	-8.36536	-1.56591	-49.8432	-0.41536	-0.250973
Kodiak	Kitoi Bay	chum	-36.0756	-5.87093	-1.34716	-0.808297	-73.8408	-13.8222	-439.965	-3.66638	-2.21533
Kuskokwim	W5 (Goodnews Bay Subdistrict)	chum	-19.4121	-3.30167	-0.678269	-0.406961	-37.1774	-6.95922	-221.514	-1.84595	-1.11538
Norton Sound	Golovin Bay Subdistrict	chum	-12.7938	-2.16467	-0.457618	-0.274571	-25.083	-4.69528	-149.452	-1.24543	-0.752527
Norton Sound	Shaktoolik Subdistrict	chum	-24.6891	-4.13905	-0.881655	-0.528993	-48.3254	-9.04602	-287.937	-2.39948	-1.44983
Norton Sound	Unalakleet Subdistrict	chum	-16.039	-2.7346	-0.56093	-0.336558	-30.7458	-5.7553	-183.192	-1.5266	-0.922419
Southeast	District 115	chum	-19.6902	-3.03746	-0.850054	-0.510033	-46.5933	-8.72179	-277.617	-2.31347	-1.39787
Southeast	Hidden Falls THA	chum	-6.24668	-1.01288	-0.247759	-0.148656	-13.5802	-2.54208	-80.9149	-0.674291	-0.407427
Southeast	North Lynn Canal	chum	-45.6337	-6.94965	-1.9408	-1.16448	-106.38	-19.9132	-633.841	-5.28201	-3.19155
Southeast	Sitka Sound	chum	-17.7205	-2.82976	-0.712127	-0.427276	-39.0332	-7.30662	-232.571	-1.9381	-1.17105
Yukon	Emmonak (Village/City)	chum	-24.1633	-4.10443	-0.839314	-0.503589	-46.0046	-8.61159	-274.109	-2.28424	-1.38021
Yukon	Nenana (Village/City)	chum	-22.221	-3.73365	-0.793192	-0.475915	-43.4766	-8.13836	-259.046	-2.15872	-1.30436
Cook Inlet	Central District	coho	-5.83222	-1.04664	-0.195684	-0.11154	-10.9384	-3.00021	-73.8668	-0.505937	-0.284234
Cook Inlet	General Subdistrict	coho	4.86707	0.897827	0.157188	0.089597	8.78649	2.40998	59.3352	0.406406	0.228318
Copper River	Copper River	coho	-23.0767	-3.61416	-1.00805	-0.574591	-56.3483	-15.4554	-380.52	-2.6063	-1.46422
Kuskokwim	W5 (Goodnews Bay Subdistrict)	coho	-15.7894	-2.68093	-0.586038	-0.334042	-32.7584	-8.98507	-221.218	-1.51519	-0.85123
Norton Sound	Unalakleet Subdistrict	coho	-7.11837	-1.24708	-0.250922	-0.143026	-14.0261	-3.84712	-94.7182	-0.648755	-0.364469
Yukon	Emmonak (Village/City)	coho	-11.5355	-2.0279	-0.400257	-0.228146	-22.3736	-6.1367	-151.089	-1.03486	-0.58138
Bristol Bay	Egegik District	sockeye	-25.7427	-4.65515	-0.84881	-0.449869	-45.4028	-9.5703	-267.315	-2.04058	-1.24806
Bristol Bay	Naknek-Kvichak District	sockeye	-13.1215	-2.42488	-0.423371	-0.224387	-22.6461	-4.77349	-133.332	-1.0178	-0.622508
Bristol Bay	Nushagak District	sockeye	-24.9338	-4.51264	-0.821948	-0.435632	-43.966	-9.26743	-258.856	-1.976	-1.20856
Bristol Bay	Togiak District	sockeye	-23.7245	-4.20184	-0.820775	-0.435011	-43.9032	-9.25421	-258.486	-1.97318	-1.20684
Bristol Bay	Ugashik District	sockeye	-17.8443	-3.23929	-0.59246	-0.314004	-31.6906	-6.67996	-186.583	-1.4243	-0.87113
Cook Inlet	Central District	sockeye	-3.40813	-0.607124	-0.120966	-0.0641122	-6.47048	-1.36389	-38.0959	-0.290808	-0.177864
Cook Inlet	Chenik Creek	sockeye	-11.7701	-2.25404	-0.353269	-0.187232	-18.8963	-3.98309	-111.255	-0.849273	-0.519433
Cook Inlet	Cohoe-Ninilchik	sockeye	0.311956	0.0586767	0.00995743	0.00527744	0.532622	0.11227	3.13589	0.0239381	0.014641
Cook Inlet	Eastern Subdistrict	sockeye	-6.12994	-1.14452	-0.196214	-0.103994	-10.4955	-2.21231	-61.7937	-0.471707	-0.288506
Cook Inlet	General Subdistrict	sockeye	-18.344	-3.31178	-0.615573	-0.326254	-32.927	-6.94056	-193.862	-1.47986	-0.905116
Cook Inlet	Kalgin Island	sockeye	-9.37993	-1.71154	-0.313082	-0.165933	-16.7467	-3.52998	-98.5987	-0.752662	-0.460344
Cook Inlet	Salamatof Beach	sockeye	-8.30634	-1.47969	-0.29215	-0.15484	-15.6271	-3.29398	-92.0068	-0.702342	-0.429567
Cook Inlet	Western Subdistrict	sockeye	-18.8975	-3.38704	-0.643277	-0.340937	-34.4088	-7.25292	-202.587	-1.54646	-0.94585
Kuskokwim	W5 (Goodnews Bay Subdistrict)	sockeye	-26.3243	-4.58703	-0.938257	-0.497276	-50.1873	-10.5788	-295.485	-2.25561	-1.37958
Prince William Sound	Coghill District	sockeye	-21.6626	-3.74318	-0.792713	-0.420138	-42.4022	-8.93781	-249.649	-1.90572	-1.16558
Prince William Sound	Eshamy District	sockeye	-44.5213	-7.62928	-1.59083	-0.843139	-85.0933	-17.9365	-500.999	-3.82442	-2.33909
Southeast	Akwe River	sockeye	3.4146	0.606085	0.12366	0.0655398	6.61457	1.39426	38.9442	0.297284	0.181825
Southeast	Alava To Sykes	sockeye	-10.7441	-1.91054	-0.377587	-0.200121	-20.1971	-4.25728	-118.913	-0.907735	-0.55519
Southeast	Alsek River	sockeye	-11.1739	-1.97662	-0.396715	-0.210259	-21.2203	-4.47294	-124.937	-0.953719	-0.583315
Southeast	Bazan/Gooseneck Shore	sockeye	-1.03608	-0.188749	-0.0352532	-0.0186842	-1.88569	-0.397479	-11.1023	-0.0847503	-0.051835
Southeast	Bronson/McLean	sockeye	0.149547	0.0275084	0.00499839	0.00264914	0.267363	0.0563566	1.57414	0.0120163	0.00734944
Southeast	Coney Is to Hom Cliffs	sockeye	-22.0985	-3.78917	-0.821341	-0.435311	-43.9335	-9.26059	-258.665	-1.97454	-1.20767
Southeast	District 102	sockeye	23.9672	4.42403	0.832222	0.441077	44.5155	9.38327	262.091	2.0007	1.22367
Southeast	District 108	sockeye	-18.8153	-3.23602	-0.698972	-0.370455	-37.388	-7.88088	-220.127	-1.68036	-1.02774
Southeast	District 112	sockeye	-1.04983	-0.191302	-0.0357007	-0.0189214	-1.90963	-0.402524	-11.2432	-0.085826	-0.052493
Southeast	District 115	sockeye	-12.0301	-2.06245	-0.455454	-0.241391	-24.3622	-5.13523	-143.436	-1.09493	-0.669683
Southeast	Granite Point Shore	sockeye	-11.8472	-2.1438	-0.400532	-0.212282	-21.4244	-4.51598	-126.139	-0.962896	-0.588927
Southeast	Gravina Shore	sockeye	3.28737	0.611834	0.107879	0.057176	5.77045	1.21633	33.9744	0.259346	0.158622
Southeast	Manby Shore	sockeye	-5.18072	-0.94873	-0.173003	-0.0916917	-9.25393	-1.9506	-54.4838	-0.415907	-0.254377
Southeast	Noyes Island	sockeye	-13.5067	-2.44853	-0.453468	-0.240338	-24.256	-5.11284	-142.811	-1.09016	-0.666763
Southeast	Offshore Ocean Cape	sockeye	-16.7157	-2.96003	-0.586105	-0.310635	-31.3507	-6.60831	-184.582	-1.40902	-0.861786
Southeast	Outside Boca De Quadra	sockeye	-21.862	-3.88338	-0.754257	-0.399756	-40.3452	-8.50421	-237.538	-1.81327	-1.10903
Southeast	Outside Cholmondeley	sockeye	1.4568	0.272463	0.047157	0.0249932	2.52243	0.531694	14.8511	0.113367	0.0693379
Southeast	Percy Islands	sockeye	4.19456	0.772737	0.140843	0.0746469	7.53369	1.588	44.3557	0.338593	0.20709
Southeast	Point Arden to Midway Islands	sockeye	-12.8132	-2.23894	-0.465395	-0.246659	-24.8939	-5.2473	-146.567	-1.11883	-0.684299
Southeast	Pt Frederick/Pt Agassiz	sockeye	-13.7466	-2.37203	-0.511816	-0.271262	-27.377	-5.7707	-161.186	-1.23043	-0.752555
Southeast	Revilla Channel to Pearse Canal	sockeye	-6.66632	-1.16174	-0.246241	-0.130508	-13.1714	-2.77636	-77.5486	-0.591974	-0.362064
Southeast	Security Shore	sockeye	1.65654	0.301379	0.0568098	0.0301092	3.03875	0.640528	17.8911	0.136573	0.083531
Southeast	Situk River	sockeye	-13.1453	-2.38592	-0.440501	-0.233465	-23.5624	-4.96663	-138.727	-1.05898	-0.647696
Southeast	Sumner Strait/Pt Baker/Macnamara	sockeye	-14.2393	-2.49786	-0.511633	-0.271165	-27.3672	-5.76864	-161.128	-1.22999	-0.752285
Southeast	Taku River	sockeye	-17.515	-3.03573	-0.64164	-0.340069	-34.3213	-7.23447	-202.071	-1.54253	-0.943443
Southeast	Union Bay/Emerald Bay/S Ernest Sound	sockeye	-53.3167	-9.9376	-1.56057	-0.827101	-83.4747	-17.5953	-491.469	-3.75167	-2.2946
Southeast	Upper Clarence/Steamer Bay/Quiet Harbor	sockeye	-13.3708	-2.3532	-0.477888	-0.253281	-25.5622	-5.38817	-150.501	-1.14886	-0.702668
Southeast	West Mansfield Peninsula	sockeye	-6.09617	-1.09926	-0.209891	-0.111242	-11.227	-2.36651	-66.1008	-0.504586	-0.308616
Southeast	Wrangell	sockeye	2.64606	0.460876	0.09952	0.0527456	5.32332	1.12208	31.3418	0.23925	0.146331
Southeast	Yakutat	sockeye	-5.29496	-0.937548	-0.189665	-0.100523	-10.1452	-2.13847	-59.7312	-0.455963	-0.278877
Bristol Bay	Nushagak District	chinook	-67.1346	-9.01136	-3.0416	-1.67288	-151.23	-79.1436	-1358.27	-7.58807	-3.34276
Bristol Bay	Togiak District	chinook	-59.1532	-7.81509	-2.81867	-1.55027	-140.146	-73.3429	-1258.71	-7.03192	-3.09776
Cook Inlet	Central District	chinook	-83.3216	-9.49936	-5.45952	-3.00273	-271.45	-142.059	-2438.01	-13.6202	-6.00008
Cook Inlet	East Side	chinook	-93.8607	-10.5739	-6.24141	-3.43278	-310.327	-162.404	-2787.18	-15.5708	-6.8594
Copper River	Copper River	chinook	-133.953	-14.9679	-8.61437	-4.7379	-428.311	-224.149	-3846.85	-21.4908	-9.46731
Kuskokwim	W5 (Goodnews Bay Subdistrict)	chinook	-112.772	-14.7681	-5.05064	-2.77785	-251.121	-131.419	-2255.43	-12.6001	-5.55072
Southeast	Alsek River	chinook	-103.625	-13.5888	-4.69193	-2.58056	-233.285	-122.086	-2095.24	-11.7052	-5.15649
Southeast	District 108	chinook	-34.7329	-4.8714	-1.49336	-0.821347	-74.2506	-38.8577	-666.877	-3.72557	-1.64122
Southeast	District 111	chinook	-27.1501	-3.89029	-1.1241	-0.618256	-55.891	-29.2495	-501.981	-2.80436	-1.2354
Southeast	District 115	chinook	-4.75934	-0.757323	-0.160627	-0.0883447	-7.98645	-4.17956	-71.7298	-0.400725	-0.176531
Southeast	District 171	chinook	-70.258	-8.89927	-3.64106	-2.00258	-181.035	-94.7416	-1625.96	-9.08356	-4.00157
Southeast	District 172	chinook	-7.56241	-1.02628	-0.366642	-0.201653	-18.2297	-9.54017	-163.729	-0.914685	-0.402945
Southeast	District 173	chinook	14.4128	2.04176	0.655838	0.360711	32.6087	17.0652	292.873	1.63616	0.720775
Southeast	District 174	chinook	7.4431	1.03435	0.349901	0.192446	17.3973	9.10455	156.253	0.87292	0.384546
Southeast	Taku River	chinook	28.0398	4.32303	1.07827	0.59305	53.6123	28.057	481.516	2.69003	1.18504
Yukon	Emmonak (Village/City)	chinook	-147.613	-17.724	-7.78731	-4.28302	-387.19	-202.629	-3477.52	-19.4275	-8.55836
Kuskokwim	Bethel (Village/City)	chinook	-178.056	-20.594	-9.88776	-5.43827	-491.625	-257.283	-4415.5	-24.6676	-10.8668
Yukon	Galena (Village/City)	chinook	-53.2972	-6.75279	-2.83068	-1.55687	-140.743	-73.6552	-1264.07	-7.06186	-3.11095
Yukon	Nulato (Village/City)	chinook	-79.5231	-9.67381	-4.48077	-2.46442	-222.787	-116.591	-2000.94	-11.1785	-4.92443
