# Supplementary material for: Recent declines in salmon body size impact ecosystems and fisheries
Source: Nat Commun. 2020 Aug 19;11:4155. doi: 10.1038/s41467-020-17726-z (PMC7438488; doi:10.1038/s41467-020-17726-z)
Supplement: Supplementary file 5 — Supplementary Data 2 [file 41467_2020_17726_MOESM5_ESM.xlsx]

## Sheet: tableS6_ecological_consequences
Region	Population	Species	Change in mean length (mm)	Percent change in mean length	Change in mean weight (g)	Change in grams of phosphorus per fish	Change in number of eggs per female
Bristol Bay	Nushagak River	chinook	-68.1161	-8.76227	-1547.93	-5.88212	-1215.12
Kuskokwim	Goodnews River (Middle Fork)	chinook	-121.873	-14.7051	-2989.89	-11.3616	-2174.08
Kuskokwim	Kanektok River	chinook	-152.52	-18.5568	-3505.43	-13.3206	-2720.81
Kuskokwim	Kogrukluk River	chinook	-71.9873	-9.40715	-1565.94	-5.95056	-1284.18
Southeast	Chilkat River	chinook	-65.0646	-8.50018	-1431.42	-5.4394	-1160.69
Southeast	Situk River	chinook	-70.2313	-9.39042	-1449.76	-5.50907	-1252.86
Southeast	Taku River	chinook	-44.9286	-7.3543	-597.063	-2.26884	-801.482
Southeast	Unuk River	chinook	-39.8152	-5.25752	-887.709	-3.37329	-710.263
Yukon	Andreafsky River (East Fork)	chinook	-56.9713	-7.72951	-1159.69	-4.40681	-1016.31
Yukon	Anvik River	chinook	-65.8386	-8.77613	-1378.6	-5.23868	-1174.49
Yukon	Chena River	chinook	-44.897	-5.86682	-1018.1	-3.86879	-800.917
Yukon	Gisasa River	chinook	-71.1181	-9.48576	-1474.67	-5.60375	-1268.68
Yukon	Salcha River	chinook	-47.7811	-6.05247	-1161.16	-4.41243	-852.367
Alaska Peninsula and Aleutian Islands	Bear River	sockeye	7.12031	1.42606	91.7627	0.348698	83.6209
Alaska Peninsula and Aleutian Islands	Ilnik River	sockeye	-2.21987	-0.3948	-35.9403	-0.136573	-26.0701
Alaska Peninsula and Aleutian Islands	Nelson River	sockeye	-6.57152	-1.28881	-86.0078	-0.32683	-77.176
Bristol Bay	Egegik River	sockeye	-52.2623	-9.63121	-712.767	-2.70852	-613.769
Bristol Bay	Igushik River	sockeye	-8.89186	-1.60525	-137.798	-0.523633	-104.426
Bristol Bay	Kvichak River	sockeye	-1.37529	-0.263413	-19.111	-0.0726219	-16.1514
Bristol Bay	Naknek River	sockeye	-32.366	-6.13372	-432.299	-1.64274	-380.106
Bristol Bay	Nushagak River	sockeye	-0.285337	-0.0517625	-4.44902	-0.0169063	-3.351
Bristol Bay	Togiak River	sockeye	-9.85515	-1.75968	-156.012	-0.592845	-115.739
Bristol Bay	Ugashik River	sockeye	-33.8469	-6.26365	-474.341	-1.8025	-397.498
Bristol Bay	Wood River	sockeye	-32.4862	-6.15863	-433.477	-1.64721	-381.518
Chignik	Black Lake	sockeye	-30.3835	-5.34758	-477.249	-1.81355	-356.824
Cook Inlet	Crescent River	sockeye	-23.2814	-4.14288	-362.002	-1.37561	-273.417
Cook Inlet	Fish Creek - Cook Inlet	sockeye	-27.0659	-5.30912	-339.455	-1.28993	-317.861
Cook Inlet	Hidden Creek	sockeye	-25.7929	-4.831	-357.918	-1.36009	-302.911
Cook Inlet	Kasilof River	sockeye	-23.1522	-4.50338	-298.022	-1.13248	-271.899
Cook Inlet	Kenai River	sockeye	-17.1017	-3.02805	-271.858	-1.03306	-200.842
Cook Inlet	Larson Creek	sockeye	-16.1473	-2.99963	-232.373	-0.883017	-189.634
Cook Inlet	Russian River	sockeye	-39.8908	-7.28715	-568.094	-2.15876	-468.477
Cook Inlet	Susitna River	sockeye	-24.0143	-4.46996	-338.867	-1.2877	-282.024
Cook Inlet	Yentna River	sockeye	-3.75256	-0.709056	-53.3894	-0.20288	-44.07
Copper River	Hatchery Creek - Copper River	sockeye	57.7496	11.1833	881.653	3.35028	678.211
Copper River	Kushtaka Lake	sockeye	-6.21075	-1.2537	-76.5804	-0.291006	-72.939
Copper River	Little Martin Lake	sockeye	17.3452	3.90077	180.198	0.684751	203.702
Copper River	Martin Lake	sockeye	21.1272	4.58169	238.385	0.905864	248.118
Copper River	McKinley Lake	sockeye	16.4279	3.19822	228.719	0.869134	192.929
Copper River	Middle Arm	sockeye	12.9548	2.44712	190.564	0.724144	152.141
Copper River	Tokun Lake	sockeye	37.8159	7.37242	547.848	2.08182	444.109
Kodiak	Afognak River	sockeye	0.219254	0.0436058	2.82627	0.0107398	2.57492
Kodiak	Ayakulik River	sockeye	-30.3848	-5.74436	-409.57	-1.55636	-356.84
Kodiak	Frazer Lake	sockeye	-37.119	-7.26584	-457.973	-1.7403	-435.926
Kodiak	Karluk River	sockeye	-34.0315	-6.35969	-466.854	-1.77404	-399.666
Kodiak	Saltery Creek	sockeye	-11.6448	-2.1277	-175.039	-0.66515	-136.756
Kodiak	Upper Station	sockeye	-25.4485	-4.84759	-340.903	-1.29543	-298.867
Kuskokwim	Goodnews River (Middle Fork)	sockeye	-24.6578	-4.34104	-391.223	-1.48665	-289.581
Kuskokwim	Kanektok River	sockeye	-13.6195	-2.43784	-212.982	-0.80933	-159.948
Kuskokwim	Kogrukluk River	sockeye	-28.5717	-4.98994	-457.796	-1.73962	-335.546
Prince William Sound	Coghill River	sockeye	-34.6111	-6.27313	-506.459	-1.92455	-406.472
Southeast	Chilkat River	sockeye	-29.3992	-5.1233	-472.525	-1.79559	-345.264
Southeast	Chilkoot River	sockeye	-17.8457	-3.15619	-283.977	-1.07911	-209.58
Southeast	Crescent Lake	sockeye	-51.4968	-9.4854	-704.154	-2.67579	-604.778
Southeast	East Alsek River	sockeye	-3.12089	-0.570385	-47.656	-0.181093	-36.6518
Southeast	Falls Creek	sockeye	-11.0434	-2.0681	-157.816	-0.599699	-129.694
Southeast	Hatchery Creek	sockeye	39.8423	7.73279	584.737	2.222	467.907
Southeast	Hetta Lake Creek	sockeye	10.6739	2.07188	147.8	0.56164	125.354
Southeast	Hugh Smith Lake	sockeye	-9.66203	-1.69343	-159.092	-0.604549	-113.471
Southeast	Karta River	sockeye	0.0680959	0.0118374	1.161	0.0044118	0.799718
Southeast	Klawock River	sockeye	25.9455	5.03435	370.658	1.4085	304.704
Southeast	Kook Creek	sockeye	-31.283	-5.70311	-454.979	-1.72892	-367.387
Southeast	Lake Stream	sockeye	-13.2251	-2.6835	-158.925	-0.603914	-155.316
Southeast	Mule Meadows	sockeye	-15.7336	-2.92075	-226.932	-0.86234	-184.775
Southeast	Redoubt Lake	sockeye	-21.8508	-4.13588	-298.845	-1.13561	-256.616
Southeast	Sitkoh Lake Creek	sockeye	-7.49347	-1.43142	-103.443	-0.393082	-88.0033
Southeast	Situk River	sockeye	-5.68989	-1.07779	-80.2272	-0.304863	-66.822
Southeast	Speel River	sockeye	-16.4553	-3.09465	-230.598	-0.876272	-193.252
Southeast	Taku River	sockeye	-7.69505	-1.45864	-107.91	-0.410058	-90.3706
Bristol Bay	Nushagak River	chum	3.78439	0.650498	61.179	0.23248	11.0534
Kodiak	Kitoi Hatchery	chum	-24.875	-4.22155	-392.171	-1.49025	-72.6548
Kuskokwim	Goodnews River (Middle Fork)	chum	-13.037	-2.23314	-205.875	-0.782325	-38.0786
Kuskokwim	Kanektok River	chum	-9.65497	-1.65046	-154.093	-0.585555	-28.2003
Kuskokwim	Kogrukluk River	chum	-32.4233	-5.54159	-496.356	-1.88615	-94.702
Norton Sound	Kwiniuk River	chum	-8.11592	-1.41473	-124.55	-0.47329	-23.705
Prince William Sound	Olsen Bay Creek	chum	41.4736	7.25219	692.986	2.63334	121.136
Southeast	Chilkat River	chum	-22.7587	-3.51271	-442.874	-1.68292	-66.4735
Southeast	Taku River	chum	-7.36154	-1.12737	-149.456	-0.567934	-21.5016
Yukon	Andreafsky River (East Fork)	chum	-15.85	-2.83145	-227.336	-0.863875	-46.2948
Yukon	Anvik River	chum	-6.6116	-1.16188	-99.9926	-0.379972	-19.3112
Yukon	Delta River	chum	-3.87467	-0.655804	-63.8444	-0.242609	-11.3171
Yukon	Gisasa River	chum	-18.5507	-3.24186	-277.636	-1.05502	-54.183
Yukon	Salcha River	chum	-14.7101	-2.53534	-228.501	-0.868305	-42.9651
Yukon	Sheenjek River	chum	-5.70801	-0.942236	-98.9151	-0.375877	-16.672
Kuskokwim	Kogrukluk River	coho	-32.0335	-5.69973	-472.151	-1.79418	-719.152
Southeast	Berners River	coho	-52.7372	-8.12592	-1030.12	-3.91447	-1183.95
Southeast	Hugh Smith Lake	coho	-24.1343	-3.83111	-463.498	-1.76129	-541.815
Southeast	Lake Stream	coho	-56.0014	-8.99112	-992.208	-3.77039	-1257.23
