# Supplementary material for: Recent declines in salmon body size impact ecosystems and fisheries
Source: Nat Commun. 2020 Aug 19;11:4155. doi: 10.1038/s41467-020-17726-z (PMC7438488; doi:10.1038/s41467-020-17726-z)
Supplement: Supplementary file 6 — Supplementary Data 3 [file 41467_2020_17726_MOESM6_ESM.xlsx]

## Sheet: tableS7_economic_consequences
Region	Population	Species	Change in weight (lb)	Change in price per fish ($USD)
Bristol Bay	Nushagak District	chum	-0.612385	-0.181769
Bristol Bay	Togiak District	chum	-0.797087	-0.236593
Cook Inlet	Central District	chum	-0.152619	-0.05767
Kodiak	Kitoi Bay	chum	-1.34716	-0.454183
Kuskokwim	W5 (Goodnews Bay Subdistrict)	chum	-0.678269	-0.0679539
Norton Sound	Golovin Bay Subdistrict	chum	-0.457618	-0.116762
Norton Sound	Shaktoolik Subdistrict	chum	-0.881655	-0.224956
Norton Sound	Unalakleet Subdistrict	chum	-0.56093	-0.143123
Southeast	District 115	chum	-0.850054	-0.59142
Southeast	Hidden Falls THA	chum	-0.247759	-0.172377
Southeast	North Lynn Canal	chum	-1.9408	-1.3503
Southeast	Sitka Sound	chum	-0.712127	-0.495458
Yukon	Emmonak (Village/City)	chum	-0.839314	-0.500074
Yukon	Nenana (Village/City)	chum	-0.793192	-0.472594
Cook Inlet	Central District	coho	-0.195684	-0.151934
Cook Inlet	General Subdistrict	coho	0.157188	0.122045
Copper River	Copper River	coho	-1.00805	-1.4848
Kuskokwim	W5 (Goodnews Bay Subdistrict)	coho	-0.586038	-0.120403
Norton Sound	Unalakleet Subdistrict	coho	-0.250922	-0.120419
Yukon	Emmonak (Village/City)	coho	-0.400257	-0.279792
Bristol Bay	Egegik District	sockeye	-0.84881	-0.802172
Bristol Bay	Naknek-Kvichak District	sockeye	-0.423371	-0.400109
Bristol Bay	Nushagak District	sockeye	-0.821948	-0.776786
Bristol Bay	Togiak District	sockeye	-0.820775	-0.775678
Bristol Bay	Ugashik District	sockeye	-0.59246	-0.559907
Cook Inlet	Central District	sockeye	-0.120966	-0.182061
Cook Inlet	Chenik Creek	sockeye	-0.353269	-0.53169
Cook Inlet	Cohoe-Ninilchik	sockeye	0.00995743	0.0149865
Cook Inlet	Eastern Subdistrict	sockeye	-0.196214	-0.295314
Cook Inlet	General Subdistrict	sockeye	-0.615573	-0.926474
Cook Inlet	Kalgin Island	sockeye	-0.313082	-0.471206
Cook Inlet	Salamatof Beach	sockeye	-0.29215	-0.439703
Cook Inlet	Western Subdistrict	sockeye	-0.643277	-0.968169
Kuskokwim	W5 (Goodnews Bay Subdistrict)	sockeye	-0.938257	-0.373824
Prince William Sound	Coghill District	sockeye	-0.792713	-1.84979
Prince William Sound	Eshamy District	sockeye	-1.59083	-3.71219
Southeast	Akwe River	sockeye	0.12366	0.162394
Southeast	Alava To Sykes	sockeye	-0.377587	-0.495859
Southeast	Alsek River	sockeye	-0.396715	-0.520978
Southeast	Bazan/Gooseneck Shore	sockeye	-0.0352532	-0.0462956
Southeast	Bronson/McLean	sockeye	0.00499839	0.00656404
Southeast	Coney Is to Hom Cliffs	sockeye	-0.821341	-1.07861
Southeast	District 102	sockeye	0.832222	1.0929
Southeast	District 108	sockeye	-0.698972	-0.917912
Southeast	District 112	sockeye	-0.0357007	-0.0468833
Southeast	District 115	sockeye	-0.455454	-0.598117
Southeast	Granite Point Shore	sockeye	-0.400532	-0.525991
Southeast	Gravina Shore	sockeye	0.107879	0.14167
Southeast	Manby Shore	sockeye	-0.173003	-0.227193
Southeast	Noyes Island	sockeye	-0.453468	-0.595509
Southeast	Offshore Ocean Cape	sockeye	-0.586105	-0.769691
Southeast	Outside Boca De Quadra	sockeye	-0.754257	-0.990514
Southeast	Outside Cholmondeley	sockeye	0.047157	0.0619281
Southeast	Percy Islands	sockeye	0.140843	0.18496
Southeast	Point Arden to Midway Islands	sockeye	-0.465395	-0.611171
Southeast	Pt Frederick/Pt Agassiz	sockeye	-0.511816	-0.672133
Southeast	Revilla Channel to Pearse Canal	sockeye	-0.246241	-0.323371
Southeast	Security Shore	sockeye	0.0568098	0.0746044
Southeast	Situk River	sockeye	-0.440501	-0.57848
Southeast	Sumner Strait/Pt Baker/Macnamara	sockeye	-0.511633	-0.671892
Southeast	Taku River	sockeye	-0.64164	-0.842622
Southeast	Union Bay/Emerald Bay/S Ernest Sound	sockeye	-1.56057	-2.04939
Southeast	Upper Clarence/Steamer Bay/Quiet Harbor	sockeye	-0.477888	-0.627577
Southeast	West Mansfield Peninsula	sockeye	-0.209891	-0.275635
Southeast	Wrangell	sockeye	0.09952	0.130693
Southeast	Yakutat	sockeye	-0.189665	-0.249074
Bristol Bay	Nushagak District	chinook	-3.0416	-2.56946
Bristol Bay	Togiak District	chinook	-2.81867	-2.38113
Cook Inlet	Central District	chinook	-5.45952	-16.5865
Cook Inlet	East Side	chinook	-6.24141	-18.962
Copper River	Copper River	chinook	-8.61437	-53.4296
Kuskokwim	W5 (Goodnews Bay Subdistrict)	chinook	-5.05064	-2.00896
Southeast	Alsek River	chinook	-4.69193	-27.1366
Southeast	District 108	chinook	-1.49336	-8.63711
Southeast	District 111	chinook	-1.1241	-6.50144
Southeast	District 115	chinook	-0.160627	-0.929014
Southeast	District 171	chinook	-3.64106	-21.0587
Southeast	District 172	chinook	-0.366642	-2.12054
Southeast	District 173	chinook	0.655838	3.79316
Southeast	District 174	chinook	0.349901	2.02372
Southeast	Taku River	chinook	1.07827	6.23639
Yukon	Emmonak (Village/City)	chinook	-7.78731	-28.6188
