# Supplementary material for: Recent declines in salmon body size impact ecosystems and fisheries
Source: Nat Commun. 2020 Aug 19;11:4155. doi: 10.1038/s41467-020-17726-z (PMC7438488; doi:10.1038/s41467-020-17726-z)
Supplement: Supplementary file 7 — Supplementary Data 4 [file 41467_2020_17726_MOESM7_ESM.xlsx]

## Sheet: tableS8_sample_size_table_fig1_
Species	Region	Population	Project Type	Years included pre1990	Years included post2010	Sample size pre1990	Sample size post2010
chum	Bristol Bay	Nushagak River	escapement	14	7	5117	4605
chum	Kodiak	Kitoi Hatchery	escapement	4	4	1350	2319
chum	Kuskokwim	Goodnews River (Middle Fork)	escapement	7	7	1589	3132
chum	Kuskokwim	Kanektok River	escapement	5	6	2463	4052
chum	Kuskokwim	Kogrukluk River	escapement	17	7	6547	5134
chum	Norton Sound	Kwiniuk River	escapement	3	6	285	1019
chum	Prince William Sound	Olsen Bay Creek	escapement	4	5	560	1138
chum	Southeast	Chilkat River	escapement	5	7	4495	7757
chum	Southeast	Taku River	escapement	8	7	5000	1214
chum	Yukon	Andreafsky River (East Fork)	escapement	10	7	4007	5782
chum	Yukon	Anvik River	escapement	18	7	9386	4324
chum	Yukon	Delta River	escapement	14	7	3941	1157
chum	Yukon	Gisasa River	escapement	4	7	203	6288
chum	Yukon	Salcha River	escapement	9	6	2465	960
chum	Yukon	Sheenjek River	escapement	13	3	3963	423
chum	Bristol Bay	Nushagak District	commercial catch	29	7	11667	4925
chum	Bristol Bay	Togiak District	commercial catch	23	7	14265	5570
chum	Cook Inlet	Central District	commercial catch	14	4	11429	1956
chum	Kodiak	Kitoi Bay	commercial catch	3	4	816	1664
chum	Kuskokwim	W5 (Goodnews Bay Subdistrict)	commercial catch	13	6	3998	4678
chum	Norton Sound	Golovin Bay Subdistrict	commercial catch	6	6	1256	960
chum	Norton Sound	Shaktoolik Subdistrict	commercial catch	5	7	704	1201
chum	Norton Sound	Unalakleet Subdistrict	commercial catch	18	7	10668	1916
chum	Southeast	District 115	commercial catch	9	7	56903	4225
chum	Southeast	Hidden Falls THA	commercial catch	6	7	11937	5400
chum	Southeast	North Lynn Canal	commercial catch	6	4	979	549
chum	Southeast	Sitka Sound	commercial catch	5	5	2502	2024
chum	Yukon	Emmonak (Village/City)	commercial catch	19	7	37907	14947
chum	Yukon	Nenana (Village/City)	commercial catch	16	6	10470	3522
coho	Kuskokwim	Kogrukluk River	escapement	10	6	6102	2525
coho	Southeast	Berners River	escapement	8	5	3983	3061
coho	Southeast	Hugh Smith Lake	escapement	9	6	4959	4136
coho	Southeast	Lake Stream	escapement	8	6	4771	3659
coho	Cook Inlet	Central District	commercial catch	9	4	11655	5330
coho	Cook Inlet	General Subdistrict	commercial catch	8	3	3646	2844
coho	Copper River	Copper River	commercial catch	21	6	21369	4985
coho	Kuskokwim	W5 (Goodnews Bay Subdistrict)	commercial catch	13	6	2988	2945
coho	Norton Sound	Unalakleet Subdistrict	commercial catch	11	6	2856	1221
coho	Yukon	Emmonak (Village/City)	commercial catch	17	7	4831	2846
sockeye	Alaska Peninsula and Aleutian Islands	Bear River	escapement	6	6	12476	13986
sockeye	Alaska Peninsula and Aleutian Islands	Ilnik River	escapement	5	6	2118	3908
sockeye	Alaska Peninsula and Aleutian Islands	Nelson River	escapement	4	6	2034	4960
sockeye	Bristol Bay	Egegik River	escapement	27	7	55873	11056
sockeye	Bristol Bay	Igushik River	escapement	28	7	47629	8494
sockeye	Bristol Bay	Kvichak River	escapement	28	7	63324	11544
sockeye	Bristol Bay	Naknek River	escapement	28	7	55186	10987
sockeye	Bristol Bay	Nushagak River	escapement	28	7	40396	8322
sockeye	Bristol Bay	Togiak River	escapement	27	7	38011	7745
sockeye	Bristol Bay	Ugashik River	escapement	27	7	54561	10654
sockeye	Bristol Bay	Wood River	escapement	29	7	48232	10951
sockeye	Chignik	Black Lake	escapement	5	5	11360	5010
sockeye	Cook Inlet	Crescent River	escapement	13	3	8064	1298
sockeye	Cook Inlet	Fish Creek - Cook Inlet	escapement	18	7	10182	4905
sockeye	Cook Inlet	Hidden Creek	escapement	5	7	2735	2950
sockeye	Cook Inlet	Kasilof River	escapement	23	7	28789	6217
sockeye	Cook Inlet	Kenai River	escapement	24	7	24673	8991
sockeye	Cook Inlet	Larson Creek	escapement	3	7	2721	4220
sockeye	Cook Inlet	Russian River	escapement	4	5	1430	1218
sockeye	Cook Inlet	Susitna River	escapement	14	4	14106	1951
sockeye	Cook Inlet	Yentna River	escapement	9	6	12840	4834
sockeye	Copper River	Hatchery Creek - Copper River	escapement	5	3	1894	484
sockeye	Copper River	Kushtaka Lake	escapement	4	5	2820	3561
sockeye	Copper River	Little Martin Lake	escapement	3	4	2045	2860
sockeye	Copper River	Martin Lake	escapement	5	4	3340	1892
sockeye	Copper River	McKinley Lake	escapement	5	6	3521	3821
sockeye	Copper River	Middle Arm	escapement	3	6	2142	3943
sockeye	Copper River	Tokun Lake	escapement	4	6	1864	3160
sockeye	Kodiak	Afognak River	escapement	6	6	5086	4652
sockeye	Kodiak	Ayakulik River	escapement	6	6	12101	14117
sockeye	Kodiak	Frazer Lake	escapement	5	6	6776	15170
sockeye	Kodiak	Karluk River	escapement	6	6	18336	19421
sockeye	Kodiak	Saltery Creek	escapement	6	6	3644	3725
sockeye	Kodiak	Upper Station	escapement	6	6	20542	17538
sockeye	Kuskokwim	Goodnews River (Middle Fork)	escapement	8	7	1675	3560
sockeye	Kuskokwim	Kanektok River	escapement	3	6	960	4716
sockeye	Kuskokwim	Kogrukluk River	escapement	13	7	3683	1127
sockeye	Prince William Sound	Coghill River	escapement	18	7	33836	17238
sockeye	Southeast	Chilkat River	escapement	9	7	24089	52718
sockeye	Southeast	Chilkoot River	escapement	9	7	24058	22364
sockeye	Southeast	Crescent Lake	escapement	9	3	13740	1473
sockeye	Southeast	East Alsek River	escapement	6	4	3769	2292
sockeye	Southeast	Falls Creek	escapement	6	7	5806	2168
sockeye	Southeast	Hatchery Creek	escapement	5	6	2213	6875
sockeye	Southeast	Hetta Lake Creek	escapement	8	7	3937	3392
sockeye	Southeast	Hugh Smith Lake	escapement	9	7	21542	6201
sockeye	Southeast	Karta River	escapement	9	3	12843	1507
sockeye	Southeast	Klawock River	escapement	7	7	4940	2557
sockeye	Southeast	Kook Creek	escapement	4	7	1789	1025
sockeye	Southeast	Lake Stream	escapement	9	6	4563	2472
sockeye	Southeast	Mule Meadows	escapement	7	7	844	12283
sockeye	Southeast	Redoubt Lake	escapement	9	7	11959	4711
sockeye	Southeast	Sitkoh Lake Creek	escapement	4	7	2791	1654
sockeye	Southeast	Situk River	escapement	9	7	12907	5541
sockeye	Southeast	Speel River	escapement	9	7	11365	5726
sockeye	Southeast	Taku River	escapement	10	7	36445	31849
sockeye	Bristol Bay	Egegik District	commercial catch	28	7	107299	34218
sockeye	Bristol Bay	Naknek-Kvichak District	commercial catch	30	7	122408	44729
sockeye	Bristol Bay	Nushagak District	commercial catch	29	7	115215	44054
sockeye	Bristol Bay	Togiak District	commercial catch	29	7	84919	20678
sockeye	Bristol Bay	Ugashik District	commercial catch	25	7	49016	28795
sockeye	Cook Inlet	Central District	commercial catch	20	7	79787	39809
sockeye	Cook Inlet	Chenik Creek	commercial catch	7	5	4007	3425
sockeye	Cook Inlet	Cohoe-Ninilchik	commercial catch	9	7	35469	16498
sockeye	Cook Inlet	Eastern Subdistrict	commercial catch	16	7	16488	6927
sockeye	Cook Inlet	General Subdistrict	commercial catch	16	7	15774	5254
sockeye	Cook Inlet	Kalgin Island	commercial catch	6	7	4296	7377
sockeye	Cook Inlet	Salamatof Beach	commercial catch	10	7	19872	12010
sockeye	Cook Inlet	Western Subdistrict	commercial catch	10	7	13960	5439
sockeye	Kuskokwim	W5 (Goodnews Bay Subdistrict)	commercial catch	15	6	6099	5007
sockeye	Prince William Sound	Coghill District	commercial catch	20	4	22241	3380
sockeye	Prince William Sound	Eshamy District	commercial catch	5	6	5510	6044
sockeye	Southeast	Akwe River	commercial catch	8	6	5107	2750
sockeye	Southeast	Alava To Sykes	commercial catch	9	7	4013	4422
sockeye	Southeast	Alsek River	commercial catch	9	7	15674	4610
sockeye	Southeast	Bazan/Gooseneck Shore	commercial catch	6	4	3950	680
sockeye	Southeast	Bronson/McLean	commercial catch	8	7	2833	6111
sockeye	Southeast	Coney Is to Hom Cliffs	commercial catch	4	7	1495	2506
sockeye	Southeast	District 102	commercial catch	8	3	5289	220
sockeye	Southeast	District 108	commercial catch	9	6	7093	5587
sockeye	Southeast	District 112	commercial catch	9	3	11527	2668
sockeye	Southeast	District 115	commercial catch	9	7	98631	33156
sockeye	Southeast	Granite Point Shore	commercial catch	6	4	2926	756
sockeye	Southeast	Gravina Shore	commercial catch	6	6	2190	2674
sockeye	Southeast	Manby Shore	commercial catch	9	6	5908	2329
sockeye	Southeast	Noyes Island	commercial catch	9	7	19756	5540
sockeye	Southeast	Offshore Ocean Cape	commercial catch	9	4	4768	2496
sockeye	Southeast	Outside Boca De Quadra	commercial catch	7	4	2498	1677
sockeye	Southeast	Outside Cholmondeley	commercial catch	3	7	343	5092
sockeye	Southeast	Percy Islands	commercial catch	5	3	1365	380
sockeye	Southeast	Point Arden to Midway Islands	commercial catch	6	7	3807	6378
sockeye	Southeast	Pt Frederick/Pt Agassiz	commercial catch	6	7	3148	7336
sockeye	Southeast	Revilla Channel to Pearse Canal	commercial catch	9	7	42439	17716
sockeye	Southeast	Security Shore	commercial catch	8	6	11829	1130
sockeye	Southeast	Situk River	commercial catch	9	6	18591	2986
sockeye	Southeast	Sumner Strait/Pt Baker/Macnamara	commercial catch	9	7	45586	18616
sockeye	Southeast	Taku River	commercial catch	9	7	12780	20698
sockeye	Southeast	Union Bay/Emerald Bay/S Ernest Sound	commercial catch	4	3	591	576
sockeye	Southeast	Upper Clarence/Steamer Bay/Quiet Harbor	commercial catch	8	7	39151	22926
sockeye	Southeast	West Mansfield Peninsula	commercial catch	7	6	6130	4673
sockeye	Southeast	Wrangell	commercial catch	4	7	698	4789
sockeye	Southeast	Yakutat	commercial catch	9	6	25641	5537
chinook	Bristol Bay	Nushagak River	escapement	11	7	8498	3592
chinook	Kuskokwim	Goodnews River (Middle Fork)	escapement	6	7	466	778
chinook	Kuskokwim	Kanektok River	escapement	5	6	2618	1373
chinook	Kuskokwim	Kogrukluk River	escapement	18	7	8887	1690
chinook	Southeast	Chilkat River	escapement	7	8	893	5070
chinook	Southeast	Situk River	escapement	4	7	355	910
chinook	Southeast	Taku River	escapement	11	8	11947	3634
chinook	Southeast	Unuk River	escapement	9	8	4082	3301
chinook	Yukon	Andreafsky River (East Fork)	escapement	11	7	2221	3562
chinook	Yukon	Anvik River	escapement	18	4	3048	633
chinook	Yukon	Chena River	escapement	12	7	5751	2476
chinook	Yukon	Gisasa River	escapement	3	7	336	3011
chinook	Yukon	Salcha River	escapement	22	7	9691	3309
chinook	Bristol Bay	Nushagak District	commercial catch	15	7	13949	5192
chinook	Bristol Bay	Togiak District	commercial catch	11	6	6237	1589
chinook	Cook Inlet	Central District	commercial catch	5	3	3492	2351
chinook	Cook Inlet	East Side	commercial catch	7	3	4923	2297
chinook	Copper River	Copper River	commercial catch	17	7	24993	12721
chinook	Kuskokwim	W5 (Goodnews Bay Subdistrict)	commercial catch	15	6	4102	2469
chinook	Southeast	Alsek River	commercial catch	9	7	914	2036
chinook	Southeast	District 108	commercial catch	7	7	544	2597
chinook	Southeast	District 111	commercial catch	9	5	1409	220
chinook	Southeast	District 115	commercial catch	8	7	2358	958
chinook	Southeast	District 171	commercial catch	9	8	8738	18397
chinook	Southeast	District 172	commercial catch	9	8	4866	5837
chinook	Southeast	District 173	commercial catch	6	8	739	3525
chinook	Southeast	District 174	commercial catch	9	8	1796	7360
chinook	Southeast	Taku River	commercial catch	6	7	912	1060
chinook	Yukon	Emmonak (Village/City)	commercial catch	20	5	28951	2071
chinook	Kuskokwim	Bethel (Village/City)	subsistence catch	3	7	127	2193
chinook	Yukon	Galena (Village/City)	subsistence catch	7	6	864	1238
chinook	Yukon	Nulato (Village/City)	subsistence catch	3	3	233	446
