# Supplementary material for: Recent declines in salmon body size impact ecosystems and fisheries
Source: Nat Commun. 2020 Aug 19;11:4155. doi: 10.1038/s41467-020-17726-z (PMC7438488; doi:10.1038/s41467-020-17726-z)
Supplement: Supplementary file 8 — Supplementary Data 5 [file 41467_2020_17726_MOESM8_ESM.xlsx]

## Sheet: TableS9_sample_size_table_fig2
Species	Region	Population	Project Type	Years included	Total sample size
chinook	Alaska Peninsula and Aleutian Islands	Bear River	commercial catch	5	4317
chinook	Alaska Peninsula and Aleutian Islands	Nelson River	commercial catch	7	7741
chinook	Bristol Bay	Nushagak District	commercial catch	37	41467
chinook	Bristol Bay	Nushagak River	escapement	36	25714
chinook	Bristol Bay	Togiak District	commercial catch	32	15461
chinook	Cook Inlet	Cook Inlet_Central District	commercial catch	27	28745
chinook	Cook Inlet	East Side	commercial catch	27	29570
chinook	Cook Inlet	General Subdistrict	commercial catch	5	2356
chinook	Cook Inlet	Susitna River	escapement	8	2452
chinook	Copper River	Copper River	commercial catch	39	77660
chinook	Kuskokwim	Bethel (Village/City)	commercial catch	27	12543
chinook	Kuskokwim	George River	escapement	20	4084
chinook	Kuskokwim	Goodnews River (Middle Fork)	escapement	31	4119
chinook	Kuskokwim	Kanektok River	escapement	19	6394
chinook	Kuskokwim	Kogrukluk River	escapement	40	18806
chinook	Kuskokwim	Kwethluk River	escapement	18	11144
chinook	Kuskokwim	Quinhagak (Village/City)	commercial catch	31	16866
chinook	Kuskokwim	Salmon River (Aniak)	escapement	8	1664
chinook	Kuskokwim	Takotna River	escapement	13	1829
chinook	Kuskokwim	Tatlawiksuk River	escapement	17	2998
chinook	Kuskokwim	Tuluksak River	escapement	19	5058
chinook	Kuskokwim	W4 (Subdistrict 4)	commercial catch	10	6064
chinook	Kuskokwim	W5 (Goodnews Bay Subdistrict)	commercial catch	36	11430
chinook	Norton Sound	Moses Point (Village/City)	commercial catch	9	303
chinook	Norton Sound	Shaktoolik Subdistrict	commercial catch	9	909
chinook	Norton Sound	Unalakleet River	escapement	11	1381
chinook	Norton Sound	Unalakleet Subdistrict	commercial catch	26	5537
chinook	Southeast	Affleck Canal/Spanish Is/Louise Cove	commercial catch	18	1065
chinook	Southeast	Akwe River	commercial catch	10	614
chinook	Southeast	Alava To Sykes	commercial catch	12	1091
chinook	Southeast	Alsek River	commercial catch	34	7057
chinook	Southeast	Anan/Fools/Menefee/Deer Is/N Errest Sound	commercial catch	5	194
chinook	Southeast	Andrew Creek	escapement	5	1205
chinook	Southeast	Bazan/Gooseneck Shore	commercial catch	8	547
chinook	Southeast	Bronson/McLean	commercial catch	16	1712
chinook	Southeast	Bucareli Bay	commercial catch	6	167
chinook	Southeast	Butler Creek	escapement	6	251
chinook	Southeast	Cape Fanshaw to Bay Point	commercial catch	5	123
chinook	Southeast	Cape Spencer to Icy Point	commercial catch	9	227
chinook	Southeast	Central Lyn Canal	commercial catch	5	246
chinook	Southeast	Chatham St Coronation Is to Pt Ellis	commercial catch	17	1318
chinook	Southeast	Chichagof Pass	commercial catch	6	444
chinook	Southeast	Chilkat River	escapement	34	36271
chinook	Southeast	Coney Is to Hom Cliffs	commercial catch	8	318
chinook	Southeast	Crystal Creek	escapement	6	1065
chinook	Southeast	District 101	commercial catch	17	4545
chinook	Southeast	District 102	commercial catch	13	2260
chinook	Southeast	District 103	commercial catch	15	2733
chinook	Southeast	District 104	commercial catch	21	9965
chinook	Southeast	District 105	commercial catch	15	2901
chinook	Southeast	District 106	commercial catch	10	1414
chinook	Southeast	District 107	commercial catch	8	454
chinook	Southeast	District 108	commercial catch	21	4655
chinook	Southeast	District 109	commercial catch	18	5387
chinook	Southeast	District 110	commercial catch	16	7451
chinook	Southeast	District 111	commercial catch	30	3661
chinook	Southeast	District 112	commercial catch	13	2112
chinook	Southeast	DIstrict 113	commercial catch	21	21715
chinook	Southeast	District 114	commercial catch	16	6191
chinook	Southeast	District 115	commercial catch	28	4959
chinook	Southeast	District 116	commercial catch	8	2590
chinook	Southeast	District 152	commercial catch	7	906
chinook	Southeast	District 154	commercial catch	16	2279
chinook	Southeast	District 157	commercial catch	15	4279
chinook	Southeast	District 171	commercial catch	34	38066
chinook	Southeast	District 172	commercial catch	33	14440
chinook	Southeast	District 173	commercial catch	30	7121
chinook	Southeast	District 174	commercial catch	34	12716
chinook	Southeast	East Peril Straits	commercial catch	8	146
chinook	Southeast	Eliza HarborHerring Bay/Tyee	commercial catch	7	367
chinook	Southeast	Fairweather to Sitkagi Bluffs Outside	commercial catch	11	1014
chinook	Southeast	False Point Pybus/Brothers Island	commercial catch	6	321
chinook	Southeast	Fanshaw/Foot Is/CAA Station/Windham Bay	commercial catch	13	869
chinook	Southeast	Farragut River	escapement	6	464
chinook	Southeast	Felix/Meares	commercial catch	11	586
chinook	Southeast	Glacier Bay	commercial catch	8	625
chinook	Southeast	Granite Point Shore	commercial catch	15	1649
chinook	Southeast	Gravina Shore	commercial catch	17	2048
chinook	Southeast	Gulf of Esqubel	commercial catch	10	243
chinook	Southeast	Harding River	escapement	6	287
chinook	Southeast	Hidden Falls THA	commercial catch	6	555
chinook	Southeast	Homeshore	commercial catch	11	446
chinook	Southeast	Inner Salisbury Sound	commercial catch	8	392
chinook	Southeast	Kasaan Bay	commercial catch	10	555
chinook	Southeast	Ketchikan Creek	escapement	6	1675
chinook	Southeast	King Salmon River	escapement	11	567
chinook	Southeast	Kingsmill/Washington Bay	commercial catch	5	260
chinook	Southeast	Lemesurier Is to Cape Spencer	commercial catch	12	1139
chinook	Southeast	Lisianski Inlet	commercial catch	8	430
chinook	Southeast	Lower Branaof Below Whale Bay	commercial catch	12	888
chinook	Southeast	Lower Cordova Bay	commercial catch	12	646
chinook	Southeast	Lower Outside Baranof Island	commercial catch	8	381
chinook	Southeast	Mountain Point to Carrol Point	commercial catch	6	204
chinook	Southeast	N Stikine Flats/Leconte Bay/Ideal	commercial catch	6	1050
chinook	Southeast	Nahlin River	commercial catch	10	5493
chinook	Southeast	Nakina River	escapement	7	7230
chinook	Southeast	Noyes Island	commercial catch	18	6420
chinook	Southeast	Outer Kruzof Island	commercial catch	13	1430
chinook	Southeast	Outer Salisbury Sound	commercial catch	8	251
chinook	Southeast	Outside Boca De Quadra	commercial catch	7	253
chinook	Southeast	Outside Cholmondeley	commercial catch	16	1588
chinook	Southeast	Outside Crawfish Inlet	commercial catch	11	1286
chinook	Southeast	Outside Yakobi	commercial catch	21	3766
chinook	Southeast	Point Adolphus Area	commercial catch	7	232
chinook	Southeast	Point Sophia	commercial catch	13	430
chinook	Southeast	Port Althorp	commercial catch	7	328
chinook	Southeast	Port Malmsbury	commercial catch	6	142
chinook	Southeast	Port Protection/Hole in the Wall	commercial catch	10	344
chinook	Southeast	Portlock Harbor	commercial catch	5	169
chinook	Southeast	Pt Frederick/Pt Agassiz	commercial catch	16	913
chinook	Southeast	Revilla Channel to Pearse Canal	commercial catch	13	2690
chinook	Southeast	Schooner Is/Big Creek/Portage Bay	commercial catch	12	926
chinook	Southeast	Sea Otter Sound	commercial catch	11	322
chinook	Southeast	Security Shore	commercial catch	12	958
chinook	Southeast	Ship Island Shore	commercial catch	7	546
chinook	Southeast	Silver Bay	commercial catch	6	894
chinook	Southeast	Sitka Sound	commercial catch	19	12193
chinook	Southeast	Situk River	commercial catch	21	5787
chinook	Southeast	Situk River	escapement	29	5302
chinook	Southeast	South Fork Chickamin River	escapement	5	625
chinook	Southeast	Southeast Baranof	commercial catch	15	4785
chinook	Southeast	Southern Duke Island	commercial catch	19	1961
chinook	Southeast	Stikine River	escapement	23	13539
chinook	Southeast	Sumner Strait/Pt Baker/Macnamara	commercial catch	7	563
chinook	Southeast	Taku River	commercial catch	28	4884
chinook	Southeast	Taku River	escapement	33	33503
chinook	Southeast	Tebenkof Bay	commercial catch	12	893
chinook	Southeast	Tolstoi Shore	commercial catch	5	311
chinook	Southeast	Turnabout Is/Pinta ROcks	commercial catch	5	432
chinook	Southeast	Unuk River	escapement	36	22602
chinook	Southeast	Upper Clarence/Steamer Bay/Quiet Harbor	commercial catch	12	967
chinook	Southeast	W Chatham Peril to Wukuktook	commercial catch	7	408
chinook	Southeast	Warren Is/Trout Creek/Cape Pole	commercial catch	12	338
chinook	Southeast	West Behm Canal East	commercial catch	7	335
chinook	Southeast	West of Cape Fairweather	commercial catch	9	305
chinook	Southeast	West of Maurelle	commercial catch	7	348
chinook	Southeast	Whale Bay	commercial catch	10	961
chinook	Southeast	Woodpecker/Station	commercial catch	9	1109
chinook	Southeast	Wrangell	commercial catch	12	3402
chinook	Southeast	Wrangell Narrows	commercial catch	5	402
chinook	Southeast	Yakutat	commercial catch	20	1759
chinook	Yukon	Andreafsky River	escapement	14	2239
chinook	Yukon	Andreafsky River (East Fork)	escapement	37	16179
chinook	Yukon	Anvik Bluff	commercial catch	6	174
chinook	Yukon	Anvik River	escapement	37	9992
chinook	Yukon	Big Salmon River	escapement	12	3236
chinook	Yukon	Chatanika (Village/City)	escapement	7	647
chinook	Yukon	Chena River	escapement	37	19256
chinook	Yukon	Dawson (Village/City)	commercial catch	8	3054
chinook	Yukon	Emmonak (Village/City)	commercial catch	32	48760
chinook	Yukon	Galena (Village/City)	commercial catch	18	1795
chinook	Yukon	Gisasa River	escapement	25	11475
chinook	Yukon	Haul Road Bridge	commercial catch	5	740
chinook	Yukon	Henshaw Creek	escapement	15	5613
chinook	Yukon	Little Salmon River - Yukon	escapement	10	1343
chinook	Yukon	Marshall (Village/City)	commercial catch	7	10198
chinook	Yukon	Nenana (Village/City)	commercial catch	17	2498
chinook	Yukon	Nisutlin River	escapement	11	1777
chinook	Yukon	Nulato River	escapement	9	767
chinook	Yukon	Rampart (Village/City)	commercial catch	8	1732
chinook	Yukon	Rampart Rapids	commercial catch	11	2466
chinook	Yukon	Ruby (Village/City)	commercial catch	11	1875
chinook	Yukon	Salcha River	escapement	42	20861
chinook	Yukon	St Marys (Village/City)	commercial catch	17	18727
chinook	Yukon	Tanana (Village/City)	commercial catch	9	792
chinook	Yukon	Tatchun Creek	escapement	9	522
chinook	Yukon	Tozitna River	escapement	9	2783
chinook	Yukon	Y1 (Subdistrict 1)	commercial catch	7	9659
chinook	Yukon	Y2 (Subdistrict 2)	commercial catch	9	7568
chinook	Yukon	Y5 (Subdistrict 5)	commercial catch	7	3227
chum	Alaska Peninsula and Aleutian Islands	Bear River	commercial catch	5	19102
chum	Alaska Peninsula and Aleutian Islands	Belkofski Bay	commercial catch	7	4335
chum	Alaska Peninsula and Aleutian Islands	Canoe Bay	commercial catch	7	11360
chum	Alaska Peninsula and Aleutian Islands	Cape Lutke	commercial catch	6	8471
chum	Alaska Peninsula and Aleutian Islands	Herendeen Bay	commercial catch	6	4911
chum	Alaska Peninsula and Aleutian Islands	Ikatan Pt	commercial catch	6	20047
chum	Alaska Peninsula and Aleutian Islands	Ilnik River	commercial catch	6	14591
chum	Alaska Peninsula and Aleutian Islands	Izembek	commercial catch	7	10909
chum	Alaska Peninsula and Aleutian Islands	Nelson River	commercial catch	6	6953
chum	Alaska Peninsula and Aleutian Islands	SE District Mainland	commercial catch	6	10207
chum	Bristol Bay	Egegik District	commercial catch	10	392
chum	Bristol Bay	Naknek-Kvichak District	commercial catch	6	262
chum	Bristol Bay	Nushagak District	commercial catch	38	36106
chum	Bristol Bay	Nushagak River	escapement	34	18766
chum	Bristol Bay	Togiak District	commercial catch	36	32973
chum	Cook Inlet	Cook Inlet_Central District	commercial catch	29	27672
chum	Cook Inlet	Cottonwood Creek	commercial catch	8	4214
chum	Cook Inlet	Douglas River	commercial catch	9	3411
chum	Cook Inlet	Iniskin Bay	commercial catch	5	1494
chum	Cook Inlet	McNeil River	commercial catch	7	3287
chum	Cook Inlet	Port Dick West Arm	commercial catch	6	2601
chum	Cook Inlet	Susitna River	escapement	14	7571
chum	Kodiak	Kitoi Bay	commercial catch	11	4257
chum	Kodiak	Kitoi Hatchery	escapement	22	12738
chum	Kotzebue	Kotzebue District	commercial catch	10	10323
chum	Kotzebue	Kotzebue Sound	commercial catch	30	73046
chum	Kotzebue	Noatak River (below Kelly River)	escapement	10	3678
chum	Kotzebue	Salmon River	escapement	12	2819
chum	Kotzebue	Selby Slough	escapement	7	1567
chum	Kotzebue	Squirrel River	escapement	14	3375
chum	Kuskokwim	Aniak River	escapement	22	16305
chum	Kuskokwim	Bethel (Village/City)	commercial catch	31	30076
chum	Kuskokwim	George River	escapement	21	16276
chum	Kuskokwim	Goodnews River (Middle Fork)	escapement	33	17459
chum	Kuskokwim	Kanektok River	escapement	19	14116
chum	Kuskokwim	Kogrukluk River	escapement	40	26419
chum	Kuskokwim	Kwethluk River	escapement	16	16672
chum	Kuskokwim	Quinhagak (Village/City)	commercial catch	31	17832
chum	Kuskokwim	Salmon River (Aniak)	escapement	8	4906
chum	Kuskokwim	Takotna River	escapement	13	10935
chum	Kuskokwim	Tatlawiksuk River	escapement	19	16139
chum	Kuskokwim	Tuluksak River	escapement	18	20115
chum	Kuskokwim	W1 (Subdistrict 1)	commercial catch	6	3670
chum	Kuskokwim	W4 (Subdistrict 4)	commercial catch	10	9203
chum	Kuskokwim	W5 (Goodnews Bay Subdistrict)	commercial catch	36	16599
chum	Norton Sound	Eldorado River	escapement	17	5543
chum	Norton Sound	Golovin Bay Subdistrict	commercial catch	11	2109
chum	Norton Sound	Inglutalik River	escapement	6	677
chum	Norton Sound	Kwiniuk River	escapement	24	6476
chum	Norton Sound	Moses Point (Village/City)	commercial catch	13	3530
chum	Norton Sound	Moses Point Subdistrict	commercial catch	9	1477
chum	Norton Sound	Niukluk River	escapement	18	6658
chum	Norton Sound	Nome River	escapement	20	5379
chum	Norton Sound	Norton Bay Subdistrict	commercial catch	10	1336
chum	Norton Sound	Pikmiktalik River	escapement	5	1806
chum	Norton Sound	Pilgrim River	escapement	15	5556
chum	Norton Sound	Shaktoolik Subdistrict	commercial catch	20	3073
chum	Norton Sound	Snake River - Norton Sound	escapement	18	4642
chum	Norton Sound	Unalakleet River	escapement	9	1920
chum	Norton Sound	Unalakleet Subdistrict	commercial catch	40	17490
chum	Prince William Sound	Coghill District	commercial catch	22	34024
chum	Prince William Sound	Eastern District	commercial catch	10	6698
chum	Prince William Sound	Eshamy District	commercial catch	9	10319
chum	Prince William Sound	Esther Island	commercial catch	11	14858
chum	Prince William Sound	Montague District	commercial catch	7	5710
chum	Prince William Sound	Olsen Bay Creek	escapement	6	1258
chum	Prince William Sound	Southwestern District	commercial catch	6	2458
chum	Prince William Sound	Zaikof Bay	commercial catch	5	3399
chum	Southeast	Affleck Canal/Spanish Is/Louise Cove	commercial catch	6	1056
chum	Southeast	Alava To Sykes	commercial catch	19	4385
chum	Southeast	Antler-Gilkey River	escapement	5	260
chum	Southeast	Bazan/Gooseneck Shore	commercial catch	13	2039
chum	Southeast	Bronson/McLean	commercial catch	8	2413
chum	Southeast	Central Tenakee Inlet	commercial catch	10	1030
chum	Southeast	Chilkat River	escapement	26	49217
chum	Southeast	Cholmondeley Sound	commercial catch	5	1245
chum	Southeast	Deep Inlet SHA	commercial catch	28	48071
chum	Southeast	Disappearance Creek	escapement	10	5577
chum	Southeast	District 101	commercial catch	18	14720
chum	Southeast	District 102	commercial catch	8	4085
chum	Southeast	District 103	commercial catch	7	2765
chum	Southeast	District 104	commercial catch	25	14753
chum	Southeast	District 105	commercial catch	6	2223
chum	Southeast	District 106	commercial catch	10	17537
chum	Southeast	District 108	commercial catch	9	2461
chum	Southeast	District 109	commercial catch	9	9123
chum	Southeast	District 110	commercial catch	6	3133
chum	Southeast	District 111	commercial catch	11	27387
chum	Southeast	District 112	commercial catch	21	16912
chum	Southeast	DIstrict 113	commercial catch	9	5155
chum	Southeast	District 114	commercial catch	10	5748
chum	Southeast	District 115	commercial catch	31	73856
chum	Southeast	East Peril Straits	commercial catch	6	1605
chum	Southeast	Excursion Inlet	commercial catch	11	6655
chum	Southeast	Felix/Meares	commercial catch	5	700
chum	Southeast	Fish Creek - Hyder	escapement	6	8408
chum	Southeast	Granite Point Shore	commercial catch	7	1034
chum	Southeast	Gravina Shore	commercial catch	13	1884
chum	Southeast	Gunnk Creek SHA	commercial catch	12	1819
chum	Southeast	Gunnuk Creek	escapement	14	7413
chum	Southeast	Herman Creek	escapement	13	6138
chum	Southeast	Hidden Falls THA	commercial catch	32	39632
chum	Southeast	Hugh Smith Lake	escapement	20	2796
chum	Southeast	Kadashan Creek	escapement	6	4071
chum	Southeast	King Salmon River	escapement	7	3070
chum	Southeast	Klehini River	escapement	8	6366
chum	Southeast	Lace River	escapement	12	554
chum	Southeast	Marx Creek	escapement	7	2254
chum	Southeast	Montana Creek	escapement	5	2317
chum	Southeast	North Lynn Canal	commercial catch	11	1608
chum	Southeast	Noyes Island	commercial catch	19	4092
chum	Southeast	NSRAA Spawning Channel	escapement	9	4778
chum	Southeast	Outer Kelp Bay	commercial catch	6	2065
chum	Southeast	Outer Tenakee	commercial catch	18	3605
chum	Southeast	Outside Boca De Quadra	commercial catch	14	2401
chum	Southeast	Outside Cholmondeley	commercial catch	8	1220
chum	Southeast	Percy Islands	commercial catch	7	297
chum	Southeast	Point Sophia	commercial catch	5	2373
chum	Southeast	Port Camden S Head	escapement	8	2736
chum	Southeast	Port Camden W Head	escapement	10	2603
chum	Southeast	Pt Frederick/Pt Agassiz	commercial catch	5	872
chum	Southeast	Revilla Channel to Pearse Canal	commercial catch	11	29555
chum	Southeast	Security Shore	commercial catch	22	3601
chum	Southeast	Sitka Sound	commercial catch	28	14517
chum	Southeast	Slocum Arm	commercial catch	6	1920
chum	Southeast	Southeast Cove	commercial catch	15	7281
chum	Southeast	Spasski Creek	escapement	5	1948
chum	Southeast	Sumner Strait/Pt Baker/Macnamara	commercial catch	11	6822
chum	Southeast	Taku River	commercial catch	14	8620
chum	Southeast	Taku River	escapement	33	11439
chum	Southeast	Tolstoi Shore	commercial catch	5	414
chum	Southeast	Traitors Creek	escapement	5	3024
chum	Southeast	Upper Clarence/Steamer Bay/Quiet Harbor	commercial catch	8	4480
chum	Southeast	West Mansfield Peninsula	commercial catch	8	3054
chum	Southeast	Yakutat	commercial catch	10	3987
chum	Yukon	Andreafsky River	escapement	5	520
chum	Yukon	Andreafsky River (East Fork)	escapement	34	24723
chum	Yukon	Anvik Bluff	commercial catch	7	4560
chum	Yukon	Anvik River	commercial catch	7	3438
chum	Yukon	Anvik River	escapement	41	23828
chum	Yukon	Chandalar River	escapement	10	1981
chum	Yukon	Chatanika (Village/City)	escapement	5	821
chum	Yukon	Chena River	escapement	5	994
chum	Yukon	Clear (Village/City)	escapement	7	4169
chum	Yukon	Delta River	escapement	40	8422
chum	Yukon	Emmonak (Village/City)	commercial catch	34	63297
chum	Yukon	Fairbanks (Village/City)	commercial catch	8	2907
chum	Yukon	Galena (Village/City)	commercial catch	21	10210
chum	Yukon	Gisasa River	escapement	26	17550
chum	Yukon	Henshaw Creek	escapement	15	11057
chum	Yukon	Kaltag (Village/City)	commercial catch	6	3033
chum	Yukon	Manley (Village/City)	commercial catch	7	4509
chum	Yukon	Nenana (Village/City)	commercial catch	26	16021
chum	Yukon	Nulato (Village/City)	commercial catch	9	3362
chum	Yukon	Nulato River	escapement	11	5207
chum	Yukon	Rampart Rapids	commercial catch	7	1650
chum	Yukon	Ruby (Village/City)	commercial catch	9	2081
chum	Yukon	Salcha River	escapement	19	4863
chum	Yukon	Sheenjek River	escapement	30	6391
chum	Yukon	St Marys (Village/City)	commercial catch	14	7465
chum	Yukon	Toklat River	escapement	32	6881
chum	Yukon	Tozitna River	escapement	10	6760
chum	Yukon	Y1 (Subdistrict 1)	commercial catch	7	17818
chum	Yukon	Y2 (Subdistrict 2)	commercial catch	7	3685
chum	Yukon	Y6 (Subdistrict 6)	commercial catch	6	6035
coho	Alaska Peninsula and Aleutian Islands	Bear River	commercial catch	5	3218
coho	Alaska Peninsula and Aleutian Islands	Mortensens Creek	escapement	5	2276
coho	Alaska Peninsula and Aleutian Islands	Nelson River	commercial catch	6	11277
coho	Bristol Bay	Egegik District	commercial catch	5	1586
coho	Bristol Bay	Nushagak District	commercial catch	7	2239
coho	Bristol Bay	Nushagak River	escapement	16	5087
coho	Bristol Bay	Togiak District	commercial catch	7	2944
coho	Chignik	Chignik River	escapement	5	1264
coho	Cook Inlet	Cook Inlet_Central District	commercial catch	30	45358
coho	Cook Inlet	Eastern Subdistrict	commercial catch	7	2045
coho	Cook Inlet	Fish Creek - Cook Inlet	escapement	10	2829
coho	Cook Inlet	General Subdistrict	commercial catch	23	15936
coho	Cook Inlet	Kenai River	escapement	6	427
coho	Cook Inlet	Susitna River	escapement	10	6324
coho	Cook Inlet	Western Subdistrict	commercial catch	8	3880
coho	Cook Inlet	Yentna River	escapement	5	1517
coho	Copper River	Bering River	commercial catch	23	19757
coho	Copper River	Copper River	commercial catch	40	48591
coho	Kuskokwim	Bethel (Village/City)	commercial catch	29	22566
coho	Kuskokwim	George River	escapement	19	7711
coho	Kuskokwim	Goodnews River (Middle Fork)	escapement	18	7226
coho	Kuskokwim	Kanektok River	escapement	10	3322
coho	Kuskokwim	Kogrukluk River	escapement	34	16914
coho	Kuskokwim	Kwethluk River	escapement	15	8935
coho	Kuskokwim	Quinhagak (Village/City)	commercial catch	29	12821
coho	Kuskokwim	Takotna River	escapement	13	6249
coho	Kuskokwim	Tatlawiksuk River	escapement	17	7369
coho	Kuskokwim	Tuluksak River	escapement	16	7805
coho	Kuskokwim	W1 (Subdistrict 1)	commercial catch	7	4179
coho	Kuskokwim	W4 (Subdistrict 4)	commercial catch	10	4191
coho	Kuskokwim	W5 (Goodnews Bay Subdistrict)	commercial catch	32	10638
coho	Norton Sound	Golovin Bay Subdistrict	commercial catch	8	1042
coho	Norton Sound	Kwiniuk River	escapement	8	1719
coho	Norton Sound	Moses Point Subdistrict	commercial catch	9	2055
coho	Norton Sound	Niukluk River	escapement	6	701
coho	Norton Sound	Nome River	escapement	12	2401
coho	Norton Sound	Norton Bay Subdistrict	commercial catch	6	1030
coho	Norton Sound	Pilgrim River	escapement	6	1048
coho	Norton Sound	Shaktoolik River	escapement	5	430
coho	Norton Sound	Shaktoolik Subdistrict	commercial catch	15	4409
coho	Norton Sound	Snake River - Norton Sound	escapement	13	2080
coho	Norton Sound	Unalakleet Subdistrict	commercial catch	35	11810
coho	Southeast	Affleck Canal/Spanish Is/Louise Cove	commercial catch	6	618
coho	Southeast	Akwe River	commercial catch	12	5485
coho	Southeast	Alsek River	commercial catch	11	4498
coho	Southeast	Auke Creek	escapement	15	5618
coho	Southeast	Berners River	escapement	32	18605
coho	Southeast	Bronson/McLean	commercial catch	9	1495
coho	Southeast	Cape Spencer to Icy Point	commercial catch	6	542
coho	Southeast	Chatham St Coronation Is to Pt Ellis	commercial catch	9	1099
coho	Southeast	Chilkat River	escapement	18	26105
coho	Southeast	Crystal Creek	escapement	6	2172
coho	Southeast	District 101	commercial catch	10	5695
coho	Southeast	District 102	commercial catch	8	1347
coho	Southeast	District 103	commercial catch	9	2421
coho	Southeast	District 104	commercial catch	10	5210
coho	Southeast	District 105	commercial catch	10	1598
coho	Southeast	District 106	commercial catch	10	3284
coho	Southeast	District 108	commercial catch	6	484
coho	Southeast	District 109	commercial catch	11	3237
coho	Southeast	District 110	commercial catch	7	653
coho	Southeast	District 111	commercial catch	14	5518
coho	Southeast	District 112	commercial catch	9	2108
coho	Southeast	DIstrict 113	commercial catch	10	10176
coho	Southeast	District 114	commercial catch	9	5509
coho	Southeast	District 115	commercial catch	14	9764
coho	Southeast	District 116	commercial catch	9	5473
coho	Southeast	District 154	commercial catch	7	1014
coho	Southeast	District 157	commercial catch	5	415
coho	Southeast	District 171	commercial catch	11	5443
coho	Southeast	District 172	commercial catch	11	4342
coho	Southeast	District 174	commercial catch	9	1453
coho	Southeast	Fairweather to Sitkagi Bluffs Outside	commercial catch	6	397
coho	Southeast	Felix/Meares	commercial catch	5	250
coho	Southeast	Granite Point Shore	commercial catch	6	429
coho	Southeast	Gravina Shore	commercial catch	8	720
coho	Southeast	Homeshore	commercial catch	10	1968
coho	Southeast	Hugh Smith Lake	escapement	34	23977
coho	Southeast	Kaliakh RIver	commercial catch	12	4266
coho	Southeast	Karta River	escapement	7	1980
coho	Southeast	Klawock River	escapement	12	5084
coho	Southeast	Lake Stream	escapement	33	20210
coho	Southeast	Lemesurier Is to Cape Spencer	commercial catch	7	1442
coho	Southeast	Lower Cordova Bay	commercial catch	7	661
coho	Southeast	Lower Outside Baranof Island	commercial catch	8	818
coho	Southeast	Manby Shore	commercial catch	7	3277
coho	Southeast	Noyes Island	commercial catch	11	4837
coho	Southeast	Offshore Ocean Cape	commercial catch	9	4309
coho	Southeast	Outside Cholmondeley	commercial catch	5	327
coho	Southeast	Outside Crawfish Inlet	commercial catch	6	506
coho	Southeast	Outside Yakobi	commercial catch	10	1325
coho	Southeast	Percy Islands	commercial catch	8	516
coho	Southeast	Point Adolphus Area	commercial catch	7	855
coho	Southeast	Point Sophia	commercial catch	8	548
coho	Southeast	Redoubt Lake	escapement	11	2169
coho	Southeast	Reflection Lake	escapement	5	960
coho	Southeast	Revilla Channel to Pearse Canal	commercial catch	9	3061
coho	Southeast	Salmon Lake Stream	escapement	5	1194
coho	Southeast	Sea Otter Sound	commercial catch	5	731
coho	Southeast	Security Shore	commercial catch	6	350
coho	Southeast	Sitka Sound	commercial catch	6	469
coho	Southeast	Situk River	commercial catch	12	13542
coho	Southeast	Slocum Arm	commercial catch	5	632
coho	Southeast	Southeast Baranof	commercial catch	8	2104
coho	Southeast	Southern Duke Island	commercial catch	9	1765
coho	Southeast	Sumner Strait/Pt Baker/Macnamara	commercial catch	8	1624
coho	Southeast	Taku River	commercial catch	12	2082
coho	Southeast	Taku River	escapement	28	56442
coho	Southeast	Tebenkof Bay	commercial catch	6	212
coho	Southeast	Tsiu River	commercial catch	13	7143
coho	Southeast	Upper Clarence/Steamer Bay/Quiet Harbor	commercial catch	7	1685
coho	Southeast	W Chatham Peril to Wukuktook	commercial catch	5	416
coho	Southeast	West Mansfield Peninsula	commercial catch	6	789
coho	Southeast	West of Cape Fairweather	commercial catch	6	722
coho	Southeast	Whale Bay	commercial catch	7	497
coho	Southeast	Yahtse RIver	commercial catch	8	3399
coho	Southeast	Yakutat	commercial catch	12	9612
coho	Yukon	Andreafsky River (East Fork)	escapement	11	4824
coho	Yukon	Delta Clearwater River	escapement	13	3752
coho	Yukon	Emmonak (Village/City)	commercial catch	26	9875
coho	Yukon	Nenana (Village/City)	commercial catch	12	2159
coho	Yukon	Otter Creek (Tributary Nenana River)	escapement	5	265
coho	Yukon	Y1 (Subdistrict 1)	commercial catch	6	4630
sockeye	Alaska Peninsula and Aleutian Islands	Bear River	commercial catch	11	42561
sockeye	Alaska Peninsula and Aleutian Islands	Bear River	escapement	31	79064
sockeye	Alaska Peninsula and Aleutian Islands	Cape Lutke	commercial catch	6	9201
sockeye	Alaska Peninsula and Aleutian Islands	Ikatan Pt	commercial catch	7	24734
sockeye	Alaska Peninsula and Aleutian Islands	Ilnik River	commercial catch	17	142742
sockeye	Alaska Peninsula and Aleutian Islands	Ilnik River	escapement	28	33011
sockeye	Alaska Peninsula and Aleutian Islands	McLees Lake	escapement	15	13491
sockeye	Alaska Peninsula and Aleutian Islands	Mortensens Creek	escapement	6	5107
sockeye	Alaska Peninsula and Aleutian Islands	Nelson River	commercial catch	7	38335
sockeye	Alaska Peninsula and Aleutian Islands	Nelson River	escapement	29	32450
sockeye	Alaska Peninsula and Aleutian Islands	Orzinski River	escapement	26	30193
sockeye	Alaska Peninsula and Aleutian Islands	Sandy River	escapement	24	21276
sockeye	Alaska Peninsula and Aleutian Islands	SE District Mainland	commercial catch	7	15757
sockeye	Alaska Peninsula and Aleutian Islands	Shumagin Islands	commercial catch	6	24508
sockeye	Alaska Peninsula and Aleutian Islands	Swanson Lagoon	commercial catch	5	2647
sockeye	Alaska Peninsula and Aleutian Islands	Urilia Bay	commercial catch	7	6399
sockeye	Bristol Bay	Alagnak River	escapement	12	11838
sockeye	Bristol Bay	Egegik District	commercial catch	41	248859
sockeye	Bristol Bay	Egegik River	escapement	41	94054
sockeye	Bristol Bay	Igushik River	escapement	42	66529
sockeye	Bristol Bay	Kvichak River	escapement	42	91743
sockeye	Bristol Bay	Naknek River	escapement	42	77582
sockeye	Bristol Bay	Naknek-Kvichak District	commercial catch	41	256300
sockeye	Bristol Bay	Nushagak District	commercial catch	42	212269
sockeye	Bristol Bay	Nushagak River	escapement	42	68617
sockeye	Bristol Bay	Snake River	escapement	6	2205
sockeye	Bristol Bay	Togiak District	commercial catch	42	117310
sockeye	Bristol Bay	Togiak River	escapement	41	60152
sockeye	Bristol Bay	Ugashik District	commercial catch	41	137682
sockeye	Bristol Bay	Ugashik River	escapement	41	84945
sockeye	Bristol Bay	Wood River	escapement	42	75478
sockeye	Chignik	Black Lake	escapement	29	50062
sockeye	Chignik	Chignik Lagoon	commercial catch	19	191622
sockeye	Chignik	Chignik River	escapement	14	59549
sockeye	Cook Inlet	Aialik Lake	commercial catch	12	5675
sockeye	Cook Inlet	Chelatna Lake	escapement	20	13121
sockeye	Cook Inlet	Chenik Creek	commercial catch	19	12215
sockeye	Cook Inlet	Chenik Creek	escapement	7	3995
sockeye	Cook Inlet	China Poot	commercial catch	22	11701
sockeye	Cook Inlet	Cohoe-Ninilchik	commercial catch	35	122956
sockeye	Cook Inlet	Cook Inlet_Central District	commercial catch	39	204650
sockeye	Cook Inlet	Crescent River	escapement	33	20348
sockeye	Cook Inlet	Delight Lake	escapement	21	10096
sockeye	Cook Inlet	Desire Lake	commercial catch	10	4696
sockeye	Cook Inlet	Douglas River	commercial catch	6	1979
sockeye	Cook Inlet	East Arm Nuka Bay	commercial catch	10	5822
sockeye	Cook Inlet	Eastern Subdistrict	commercial catch	36	35777
sockeye	Cook Inlet	Fish Creek - Cook Inlet	escapement	36	24431
sockeye	Cook Inlet	General Subdistrict	commercial catch	33	30794
sockeye	Cook Inlet	Hazel Lake Creek	commercial catch	10	5191
sockeye	Cook Inlet	Hidden Creek	escapement	27	17324
sockeye	Cook Inlet	Judd Lake	escapement	11	8633
sockeye	Cook Inlet	Kalgin Island	commercial catch	18	18427
sockeye	Cook Inlet	Kalifonsky Beach	commercial catch	22	53697
sockeye	Cook Inlet	Kasilof River	escapement	42	49007
sockeye	Cook Inlet	Kenai River	escapement	42	52387
sockeye	Cook Inlet	Kirschner Creek	commercial catch	10	5023
sockeye	Cook Inlet	Larson Creek	escapement	17	11237
sockeye	Cook Inlet	Mikfik Creek	commercial catch	15	5969
sockeye	Cook Inlet	N. Kalifonsky Beach	commercial catch	14	26022
sockeye	Cook Inlet	Packers Creek	escapement	17	12753
sockeye	Cook Inlet	Russian River	escapement	16	4961
sockeye	Cook Inlet	S. Kalifonsky Beach	commercial catch	15	35043
sockeye	Cook Inlet	Salamatof Beach	commercial catch	35	71696
sockeye	Cook Inlet	Sunshine Creek	escapement	6	7549
sockeye	Cook Inlet	Susitna River	escapement	14	14361
sockeye	Cook Inlet	Western Subdistrict	commercial catch	31	30480
sockeye	Cook Inlet	Yentna River	escapement	32	33241
sockeye	Copper River	27-Mile Slough	escapement	20	10444
sockeye	Copper River	39-Mile Creek	escapement	27	18239
sockeye	Copper River	Bering Lake	escapement	6	4223
sockeye	Copper River	Bering River	commercial catch	10	6746
sockeye	Copper River	Copper River	commercial catch	27	131675
sockeye	Copper River	Copper River	escapement	8	4748
sockeye	Copper River	Dick Creek	escapement	23	13837
sockeye	Copper River	Hatchery Creek - Copper River	escapement	25	11479
sockeye	Copper River	Kushtaka Lake	escapement	26	17140
sockeye	Copper River	Little Martin Lake	escapement	12	7885
sockeye	Copper River	Long Lake	escapement	12	7381
sockeye	Copper River	Martin Lake	escapement	27	16630
sockeye	Copper River	Martin River Slough	escapement	21	11738
sockeye	Copper River	McKinley Lake	escapement	26	17279
sockeye	Copper River	Middle Arm	escapement	27	27017
sockeye	Copper River	Ragged Point Lake	escapement	5	3173
sockeye	Copper River	South Beaches	escapement	23	17017
sockeye	Copper River	Tanada Creek	escapement	7	4799
sockeye	Copper River	Tokun Lake	escapement	27	15930
sockeye	Kodiak	Afognak River	escapement	31	28221
sockeye	Kodiak	Akalura Lake	escapement	14	8970
sockeye	Kodiak	Ayakulik River	commercial catch	5	11233
sockeye	Kodiak	Ayakulik River	escapement	31	71971
sockeye	Kodiak	Buskin River	commercial catch	5	1372
sockeye	Kodiak	Buskin River	escapement	12	5946
sockeye	Kodiak	Cape Alitak	commercial catch	5	23312
sockeye	Kodiak	Foul Bay	commercial catch	16	10934
sockeye	Kodiak	Frazer Lake	escapement	29	54527
sockeye	Kodiak	Hook Point	commercial catch	10	991
sockeye	Kodiak	Karluk River	escapement	31	101596
sockeye	Kodiak	Kitoi Bay	commercial catch	8	4798
sockeye	Kodiak	Little Kitoi	escapement	8	3967
sockeye	Kodiak	Little River	escapement	9	4631
sockeye	Kodiak	Malina Lakes	escapement	11	8380
sockeye	Kodiak	Moser - Olga	commercial catch	7	35175
sockeye	Kodiak	Pasagshak River	escapement	5	1996
sockeye	Kodiak	Pauls Lake	escapement	13	7937
sockeye	Kodiak	Saltery Creek	escapement	22	13195
sockeye	Kodiak	Spiridon Bay	commercial catch	20	36903
sockeye	Kodiak	Uganik Bay	commercial catch	5	19123
sockeye	Kodiak	Uganik River	escapement	9	5328
sockeye	Kodiak	Upper Station	escapement	31	95665
sockeye	Kodiak	Uyak Bay	commercial catch	7	35140
sockeye	Kodiak	Waterfall Bay	commercial catch	15	8907
sockeye	Kuskokwim	Bethel (Village/City)	commercial catch	24	9076
sockeye	Kuskokwim	Goodnews River (Middle Fork)	escapement	34	18029
sockeye	Kuskokwim	Kanektok River	escapement	17	11921
sockeye	Kuskokwim	Kogrukluk River	escapement	26	6262
sockeye	Kuskokwim	Kwethluk River	escapement	13	3043
sockeye	Kuskokwim	Quinhagak (Village/City)	commercial catch	27	15629
sockeye	Kuskokwim	Salmon River (Aniak)	escapement	5	607
sockeye	Kuskokwim	Telaquana River	escapement	7	2820
sockeye	Kuskokwim	Tuluksak River	escapement	13	701
sockeye	Kuskokwim	W1 (Subdistrict 1)	commercial catch	5	2144
sockeye	Kuskokwim	W4 (Subdistrict 4)	commercial catch	10	8870
sockeye	Kuskokwim	W5 (Goodnews Bay Subdistrict)	commercial catch	37	21970
sockeye	Norton Sound	Glacial Lake	escapement	6	1616
sockeye	Norton Sound	Pilgrim River	escapement	15	5900
sockeye	Norton Sound	Salmon Lake	escapement	5	1074
sockeye	Prince William Sound	Coghill District	commercial catch	30	35005
sockeye	Prince William Sound	Coghill River	escapement	41	117774
sockeye	Prince William Sound	Eshamy District	commercial catch	25	38449
sockeye	Prince William Sound	Eshamy River	escapement	25	33162
sockeye	Prince William Sound	Main Bay	commercial catch	6	6930
sockeye	Prince William Sound	Prince William Sound	commercial catch	15	8694
sockeye	Prince William Sound	Southwestern District	commercial catch	11	9407
sockeye	Southeast	Akwe River	commercial catch	33	16627
sockeye	Southeast	Akwe River	escapement	6	2284
sockeye	Southeast	Alava To Sykes	commercial catch	32	14719
sockeye	Southeast	Alecks Creek	escapement	13	6390
sockeye	Southeast	Alsek River	commercial catch	35	32376
sockeye	Southeast	Anan/Fools/Menefee/Deer Is/N Errest Sound	commercial catch	9	2937
sockeye	Southeast	Antler-Gilkey River	escapement	9	961
sockeye	Southeast	Auke Creek	escapement	12	4069
sockeye	Southeast	Bakewell Lake Creek	escapement	5	1768
sockeye	Southeast	Bazan/Gooseneck Shore	commercial catch	26	11489
sockeye	Southeast	Berners River	escapement	24	3391
sockeye	Southeast	Boca De Quadra	commercial catch	6	688
sockeye	Southeast	Bronson/McLean	commercial catch	28	12807
sockeye	Southeast	Bucareli Bay	commercial catch	5	695
sockeye	Southeast	Central Lyn Canal	commercial catch	9	5232
sockeye	Southeast	Chilkat Inlet	commercial catch	7	1420
sockeye	Southeast	Chilkat River	escapement	35	207532
sockeye	Southeast	Chilkoot River	escapement	35	114843
sockeye	Southeast	Chuck Creek	escapement	12	5516
sockeye	Southeast	Coney Is to Hom Cliffs	commercial catch	25	7198
sockeye	Southeast	Crescent Lake	escapement	31	28191
sockeye	Southeast	District 101	commercial catch	27	45784
sockeye	Southeast	District 102	commercial catch	25	9063
sockeye	Southeast	District 103	commercial catch	20	4204
sockeye	Southeast	District 104	commercial catch	27	26496
sockeye	Southeast	District 105	commercial catch	5	1147
sockeye	Southeast	District 106	commercial catch	7	6939
sockeye	Southeast	District 107	commercial catch	5	681
sockeye	Southeast	District 108	commercial catch	32	27680
sockeye	Southeast	District 109	commercial catch	9	5675
sockeye	Southeast	District 110	commercial catch	6	4024
sockeye	Southeast	District 111	commercial catch	16	68032
sockeye	Southeast	District 112	commercial catch	22	18477
sockeye	Southeast	DIstrict 113	commercial catch	17	4050
sockeye	Southeast	District 114	commercial catch	10	3823
sockeye	Southeast	District 115	commercial catch	35	230239
sockeye	Southeast	East Alsek River	escapement	21	10465
sockeye	Southeast	East Alsek River Surf	commercial catch	5	2247
sockeye	Southeast	East Annette Island	commercial catch	6	11019
sockeye	Southeast	East Peril Straits	commercial catch	10	1578
sockeye	Southeast	Excursion Inlet	commercial catch	5	838
sockeye	Southeast	Falls Creek	escapement	22	13056
sockeye	Southeast	Felix/Meares	commercial catch	9	1551
sockeye	Southeast	Fish Creek - Taku	escapement	13	926
sockeye	Southeast	Granite Point Shore	commercial catch	16	5435
sockeye	Southeast	Gravina Shore	commercial catch	27	13601
sockeye	Southeast	Gulf of Esqubel	commercial catch	12	1167
sockeye	Southeast	Hackett River	escapement	6	1504
sockeye	Southeast	Hanus Reef	commercial catch	11	4079
sockeye	Southeast	Hatchery Creek	escapement	16	11919
sockeye	Southeast	Heceta Island	commercial catch	10	1413
sockeye	Southeast	Heckman Creek	escapement	21	9371
sockeye	Southeast	Helm Lake Creek	escapement	7	1963
sockeye	Southeast	Hetta Lake Creek	escapement	34	17393
sockeye	Southeast	Hoktaheen Creek	escapement	5	1671
sockeye	Southeast	Hugh Smith Lake	escapement	35	52946
sockeye	Southeast	Italio River	escapement	6	2860
sockeye	Southeast	Johnson Cove Creek	escapement	5	2165
sockeye	Southeast	Kah Sheets Creek	escapement	16	5812
sockeye	Southeast	Kanalku Creek	escapement	16	5985
sockeye	Southeast	Karta River	escapement	20	18176
sockeye	Southeast	Kegan Creek	escapement	29	18141
sockeye	Southeast	King Salmon Creek	commercial catch	9	3012
sockeye	Southeast	Klag Lake	escapement	15	12379
sockeye	Southeast	Klakas Lake Creek	escapement	27	11516
sockeye	Southeast	Klawock River	escapement	30	17113
sockeye	Southeast	Kook Creek	escapement	19	7536
sockeye	Southeast	Kushneahin Creek	escapement	5	355
sockeye	Southeast	Kuthai Lake	commercial catch	24	10701
sockeye	Southeast	Kutlaku Creek	escapement	24	11298
sockeye	Southeast	Lace River	escapement	28	4613
sockeye	Southeast	Lake Stream	escapement	34	16620
sockeye	Southeast	Leask Creek	escapement	5	944
sockeye	Southeast	Little Salmon River	escapement	6	468
sockeye	Southeast	Little Trapper Lake	commercial catch	13	10045
sockeye	Southeast	Lost River	escapement	5	1603
sockeye	Southeast	Lower Cordova Bay	commercial catch	11	1088
sockeye	Southeast	Luck Creek	escapement	22	10466
sockeye	Southeast	Manby Shore	commercial catch	29	13151
sockeye	Southeast	McGilvery Creek	escapement	15	6270
sockeye	Southeast	Mill Creek	escapement	6	2622
sockeye	Southeast	Mosquito Lake	escapement	17	2707
sockeye	Southeast	Mule Meadows	escapement	30	27494
sockeye	Southeast	Naha River	escapement	6	10478
sockeye	Southeast	Nahlin River	commercial catch	14	2798
sockeye	Southeast	Necker Bay	commercial catch	8	3967
sockeye	Southeast	Neva Creek	escapement	15	5627
sockeye	Southeast	North Behm Canal	commercial catch	6	1227
sockeye	Southeast	North Lynn Canal	commercial catch	13	9718
sockeye	Southeast	Noyes Island	commercial catch	35	58523
sockeye	Southeast	Nutkwa Inlet	commercial catch	8	518
sockeye	Southeast	Offshore Ocean Cape	commercial catch	32	15370
sockeye	Southeast	Outer Tenakee	commercial catch	7	1134
sockeye	Southeast	Outside Boca De Quadra	commercial catch	20	5897
sockeye	Southeast	Outside Cholmondeley	commercial catch	25	9527
sockeye	Southeast	Pavlof River	escapement	6	879
sockeye	Southeast	Percy Islands	commercial catch	13	2840
sockeye	Southeast	Petersburg Creek	escapement	30	16266
sockeye	Southeast	Point Arden to Midway Islands	commercial catch	29	22855
sockeye	Southeast	Point Sophia	commercial catch	7	1765
sockeye	Southeast	Pt Frederick/Pt Agassiz	commercial catch	31	26988
sockeye	Southeast	Red Bluff	commercial catch	6	1088
sockeye	Southeast	Red Lake Creek	escapement	27	14627
sockeye	Southeast	Redoubt Lake	escapement	34	54155
sockeye	Southeast	Revilla Channel to Pearse Canal	commercial catch	35	127965
sockeye	Southeast	Salmon Bay Creek	escapement	29	22468
sockeye	Southeast	Sarkar Creek	escapement	17	6373
sockeye	Southeast	Sea Otter Sound	commercial catch	6	602
sockeye	Southeast	Security Shore	commercial catch	31	34084
sockeye	Southeast	Ship Island Shore	commercial catch	6	563
sockeye	Southeast	Shustahini Slough	escapement	11	1080
sockeye	Southeast	Sitkoh Lake Creek	escapement	22	10208
sockeye	Southeast	Situk River	commercial catch	34	39491
sockeye	Southeast	Situk River	escapement	35	32634
sockeye	Southeast	Slocum Arm	commercial catch	7	1020
sockeye	Southeast	Speel River	escapement	35	35396
sockeye	Southeast	Steep Creek	escapement	27	8279
sockeye	Southeast	Sudden Stream	commercial catch	8	1513
sockeye	Southeast	Sumner Strait/Pt Baker/Macnamara	commercial catch	35	127542
sockeye	Southeast	Tahltan Lake	commercial catch	5	5848
sockeye	Southeast	Taku River	commercial catch	33	78778
sockeye	Southeast	Taku River	escapement	34	176554
sockeye	Southeast	Thoms Creek	escapement	21	11816
sockeye	Southeast	Tolstoi Shore	commercial catch	11	1452
sockeye	Southeast	Tulsequah River	escapement	6	436
sockeye	Southeast	Tuskwa Slough	escapement	25	4300
sockeye	Southeast	Union Bay/Emerald Bay/S Ernest Sound	commercial catch	10	3104
sockeye	Southeast	Upper Clarence/Steamer Bay/Quiet Harbor	commercial catch	34	108458
sockeye	Southeast	Upper Cordova Bay	commercial catch	7	546
sockeye	Southeast	W Chatham Peril to Wukuktook	commercial catch	5	947
sockeye	Southeast	West Mansfield Peninsula	commercial catch	22	18197
sockeye	Southeast	Windfall Creek	escapement	5	1364
sockeye	Southeast	Wolverine Creek	escapement	26	22896
sockeye	Southeast	Woodpecker/Station	commercial catch	19	7923
sockeye	Southeast	Wrangell	commercial catch	27	12531
sockeye	Southeast	Yakutat	commercial catch	34	49651
sockeye	Southeast	Yehring Creek	escapement	9	1069
sockeye	Southeast	Yellow Bluff Slough	escapement	8	409
