# Supplementary material for: Recent declines in salmon body size impact ecosystems and fisheries
Source: Nat Commun. 2020 Aug 19;11:4155. doi: 10.1038/s41467-020-17726-z (PMC7438488; doi:10.1038/s41467-020-17726-z)
Supplement: Supplementary file 9 — Supplementary Data 6 [file 41467_2020_17726_MOESM9_ESM.xlsx]

## Sheet: tableS10_sample_size_table_fig3
Species	Region	Population	Project type	Years included	Total sample size
chinook	Alaska Peninsula and Aleutian Islands	Bear River	commercial catch	5	3095
chinook	Alaska Peninsula and Aleutian Islands	Nelson River	commercial catch	7	6905
chinook	Bristol Bay	Egegik District	commercial catch	6	140
chinook	Bristol Bay	Nushagak District	commercial catch	40	36034
chinook	Bristol Bay	Togiak District	commercial catch	33	12671
chinook	Cook Inlet	Central District	commercial catch	28	24266
chinook	Cook Inlet	East Side	commercial catch	30	25430
chinook	Cook Inlet	General Subdistrict	commercial catch	11	2840
chinook	Cook Inlet	Kalifonsky Beach	commercial catch	5	1240
chinook	Copper River	Copper River	commercial catch	41	33077
chinook	Kuskokwim	Bethel (Village/City)	commercial catch	36	15543
chinook	Kuskokwim	Kwegooyuk (Village/City)	commercial catch	6	3021
chinook	Kuskokwim	Quinhagak (Village/City)	commercial catch	36	16153
chinook	Kuskokwim	W4 (Subdistrict 4)	commercial catch	10	5063
chinook	Kuskokwim	W5 (Goodnews Bay Subdistrict)	commercial catch	38	10127
chinook	Norton Sound	Moses Point (Village/City)	commercial catch	12	284
chinook	Norton Sound	Shaktoolik Subdistrict	commercial catch	10	809
chinook	Norton Sound	Unalakleet Subdistrict	commercial catch	28	4957
chinook	Southeast	Affleck Canal/Spanish Is/Louise Cove	commercial catch	18	849
chinook	Southeast	Akwe River	commercial catch	12	446
chinook	Southeast	Alava To Sykes	commercial catch	14	684
chinook	Southeast	Alsek River	commercial catch	35	5484
chinook	Southeast	Anan/Fools/Menefee/Deer Is/N Errest Sound	commercial catch	8	168
chinook	Southeast	Bazan/Gooseneck Shore	commercial catch	8	338
chinook	Southeast	Big Salt/Trocadero Bay	commercial catch	6	57
chinook	Southeast	Bronson/McLean	commercial catch	17	1062
chinook	Southeast	Bucareli Bay	commercial catch	9	89
chinook	Southeast	Cape Fanshaw to Bay Point	commercial catch	8	109
chinook	Southeast	Cape Spencer to Icy Point	commercial catch	9	175
chinook	Southeast	Central Lyn Canal	commercial catch	9	209
chinook	Southeast	Chatham St Coronation Is to Pt Ellis	commercial catch	17	967
chinook	Southeast	Chichagof Pass	commercial catch	6	136
chinook	Southeast	Cholmondeley Sound	commercial catch	7	85
chinook	Southeast	Coney Is to Hom Cliffs	commercial catch	13	219
chinook	Southeast	Deep Inlet SHA	commercial catch	5	430
chinook	Southeast	District 101	commercial catch	18	2660
chinook	Southeast	District 102	commercial catch	12	1293
chinook	Southeast	District 103	commercial catch	16	1648
chinook	Southeast	District 104	commercial catch	21	6694
chinook	Southeast	District 105	commercial catch	17	1959
chinook	Southeast	District 106	commercial catch	13	989
chinook	Southeast	District 107	commercial catch	8	352
chinook	Southeast	District 108	commercial catch	22	2638
chinook	Southeast	District 109	commercial catch	20	3735
chinook	Southeast	District 110	commercial catch	19	5802
chinook	Southeast	District 111	commercial catch	33	2515
chinook	Southeast	District 112	commercial catch	14	1577
chinook	Southeast	DIstrict 113	commercial catch	21	12711
chinook	Southeast	District 114	commercial catch	19	4499
chinook	Southeast	District 115	commercial catch	28	3755
chinook	Southeast	District 116	commercial catch	8	2012
chinook	Southeast	District 152	commercial catch	7	228
chinook	Southeast	District 154	commercial catch	16	1145
chinook	Southeast	District 157	commercial catch	15	2488
chinook	Southeast	District 171	commercial catch	33	23509
chinook	Southeast	District 172	commercial catch	32	7188
chinook	Southeast	District 173	commercial catch	30	4353
chinook	Southeast	District 174	commercial catch	33	7339
chinook	Southeast	Dry BayTohdahi Creek	commercial catch	5	49
chinook	Southeast	East Peril Straits	commercial catch	9	110
chinook	Southeast	Eliza HarborHerring Bay/Tyee	commercial catch	9	260
chinook	Southeast	Fairweather to Sitkagi Bluffs Outside	commercial catch	12	738
chinook	Southeast	False Point Pybus/Brothers Island	commercial catch	7	228
chinook	Southeast	Fanshaw/Foot Is/CAA Station/Windham Bay	commercial catch	16	680
chinook	Southeast	Farragut Bay	commercial catch	7	72
chinook	Southeast	Felix/Meares	commercial catch	12	302
chinook	Southeast	Freshwater Bay	commercial catch	6	49
chinook	Southeast	Glacier Bay	commercial catch	10	438
chinook	Southeast	Granite Point Shore	commercial catch	15	848
chinook	Southeast	Gravina Shore	commercial catch	19	1252
chinook	Southeast	Gulf of Esqubel	commercial catch	13	135
chinook	Southeast	Gunnuk Creek	commercial catch	5	21
chinook	Southeast	Hawk Inlet	commercial catch	5	54
chinook	Southeast	Heceta Island	commercial catch	7	84
chinook	Southeast	Hidden Falls THA	commercial catch	6	244
chinook	Southeast	Hoktaheen Cove	commercial catch	5	60
chinook	Southeast	Homeshore	commercial catch	13	335
chinook	Southeast	Hoonah Sound	commercial catch	7	85
chinook	Southeast	Inner Salisbury Sound	commercial catch	10	321
chinook	Southeast	Kah Sheets/St Johns	commercial catch	5	15
chinook	Southeast	Kasaan Bay	commercial catch	12	326
chinook	Southeast	Kingsmill/Washington Bay	commercial catch	8	209
chinook	Southeast	Lemesurier Is to Cape Spencer	commercial catch	16	673
chinook	Southeast	Lisianski Bay	commercial catch	5	442
chinook	Southeast	Lisianski Inlet	commercial catch	9	356
chinook	Southeast	Lower Branaof Below Whale Bay	commercial catch	12	708
chinook	Southeast	Lower Cordova Bay	commercial catch	13	343
chinook	Southeast	Lower Outside Baranof Island	commercial catch	8	254
chinook	Southeast	Manby Shore	commercial catch	6	50
chinook	Southeast	Mountain Point to Carrol Point	commercial catch	6	134
chinook	Southeast	N Stikine Flats/Leconte Bay/Ideal	commercial catch	6	832
chinook	Southeast	Nahlin River	commercial catch	11	3523
chinook	Southeast	Nichols Passage	commercial catch	9	37
chinook	Southeast	North Lynn Canal	commercial catch	7	214
chinook	Southeast	Noyes Island	commercial catch	20	3586
chinook	Southeast	Outer Kelp Bay	commercial catch	5	73
chinook	Southeast	Outer Kruzof Island	commercial catch	14	1156
chinook	Southeast	Outer Salisbury Sound	commercial catch	11	237
chinook	Southeast	Outside Boca De Quadra	commercial catch	10	163
chinook	Southeast	Outside Cholmondeley	commercial catch	18	923
chinook	Southeast	Outside Crawfish Inlet	commercial catch	12	1099
chinook	Southeast	Outside Yakobi	commercial catch	21	1922
chinook	Southeast	Percy Islands	commercial catch	6	57
chinook	Southeast	Point Adolphus Area	commercial catch	9	161
chinook	Southeast	Point Arden to Midway Islands	commercial catch	8	109
chinook	Southeast	Point Sophia	commercial catch	16	285
chinook	Southeast	Port Althorp	commercial catch	7	253
chinook	Southeast	Port Malmsbury	commercial catch	6	105
chinook	Southeast	Port Protection/Hole in the Wall	commercial catch	11	286
chinook	Southeast	Portlock Harbor	commercial catch	7	133
chinook	Southeast	Pt Frederick/Pt Agassiz	commercial catch	21	719
chinook	Southeast	Pybus Bay	commercial catch	5	137
chinook	Southeast	Revilla Channel to Pearse Canal	commercial catch	14	1629
chinook	Southeast	Schooner Is/Big Creek/Portage Bay	commercial catch	15	616
chinook	Southeast	Sea Otter Sound	commercial catch	15	238
chinook	Southeast	Security Shore	commercial catch	12	419
chinook	Southeast	Ship Island Shore	commercial catch	8	307
chinook	Southeast	Silver Bay	commercial catch	6	449
chinook	Southeast	Sitka Sound	commercial catch	20	8434
chinook	Southeast	Situk River	commercial catch	21	2783
chinook	Southeast	Southeast Baranof	commercial catch	17	2858
chinook	Southeast	Southern Duke Island	commercial catch	20	921
chinook	Southeast	Southern Seymour Canal/The Big Bend	commercial catch	6	137
chinook	Southeast	Southwest Frederick Sound off Saginaw	commercial catch	7	73
chinook	Southeast	Sumner Strait/Pt Baker/Macnamara	commercial catch	10	433
chinook	Southeast	Surge Bay	commercial catch	6	53
chinook	Southeast	Taku River	commercial catch	30	3494
chinook	Southeast	Tebenkof Bay	commercial catch	15	646
chinook	Southeast	Thomas Bay	commercial catch	6	68
chinook	Southeast	Tlevak Stait	commercial catch	5	56
chinook	Southeast	Tolstoi Shore	commercial catch	6	206
chinook	Southeast	Turnabout Is/Pinta ROcks	commercial catch	7	312
chinook	Southeast	Union Bay/Emerald Bay/S Ernest Sound	commercial catch	7	54
chinook	Southeast	Upper Clarence/Steamer Bay/Quiet Harbor	commercial catch	13	717
chinook	Southeast	Upper Cordova Bay	commercial catch	6	68
chinook	Southeast	W Chatham Peril to Wukuktook	commercial catch	7	324
chinook	Southeast	Warren Is/Trout Creek/Cape Pole	commercial catch	15	283
chinook	Southeast	West Behm Canal East	commercial catch	12	226
chinook	Southeast	West Mansfield Peninsula	commercial catch	6	100
chinook	Southeast	West of Cape Fairweather	commercial catch	9	220
chinook	Southeast	West of Maurelle	commercial catch	7	209
chinook	Southeast	Whale Bay	commercial catch	11	588
chinook	Southeast	Woodpecker/Station	commercial catch	11	855
chinook	Southeast	Wrangell	commercial catch	14	2603
chinook	Southeast	Wrangell Narrows	commercial catch	10	360
chinook	Southeast	Yakutat	commercial catch	23	1386
chinook	Southeast	Zimovia Straight	commercial catch	8	96
chinook	Yukon	Anvik Bluff	commercial catch	9	135
chinook	Yukon	Dawson (Village/City)	commercial catch	9	3239
chinook	Yukon	Emmonak (Village/City)	commercial catch	37	47405
chinook	Yukon	Fairbanks (Village/City)	commercial catch	5	197
chinook	Yukon	Flat Island	commercial catch	9	2664
chinook	Yukon	Galena (Village/City)	commercial catch	19	1515
chinook	Yukon	Haul Road Bridge	commercial catch	6	491
chinook	Yukon	Manley (Village/City)	commercial catch	5	224
chinook	Yukon	Marshall (Village/City)	commercial catch	7	9026
chinook	Yukon	Nenana (Village/City)	commercial catch	21	2312
chinook	Yukon	Rampart (Village/City)	commercial catch	15	1796
chinook	Yukon	Rampart Rapids	commercial catch	8	1678
chinook	Yukon	Ruby (Village/City)	commercial catch	11	1525
chinook	Yukon	St Marys (Village/City)	commercial catch	18	16979
chinook	Yukon	Tanana (Village/City)	commercial catch	13	772
chinook	Yukon	Y1 (Subdistrict 1)	commercial catch	7	9117
chinook	Yukon	Y2 (Subdistrict 2)	commercial catch	9	7151
chinook	Yukon	Y5 (Subdistrict 5)	commercial catch	7	2951
chinook	Yukon	Y6 (Subdistrict 6)	commercial catch	5	1268
chinook	Bristol Bay	Nushagak River	escapement	38	22032
chinook	Cook Inlet	Kasilof River	escapement	5	119
chinook	Cook Inlet	Kenai River	escapement	6	779
chinook	Cook Inlet	Susitna River	escapement	9	1798
chinook	Kuskokwim	Aniak River	escapement	7	206
chinook	Kuskokwim	George River	escapement	20	3484
chinook	Kuskokwim	Goodnews River (Middle Fork)	escapement	32	3531
chinook	Kuskokwim	Kanektok River	escapement	19	5428
chinook	Kuskokwim	Kogrukluk River	escapement	45	16817
chinook	Kuskokwim	Kwethluk River	escapement	17	9451
chinook	Kuskokwim	Salmon River (Aniak)	escapement	7	1289
chinook	Kuskokwim	Takotna River	escapement	13	1535
chinook	Kuskokwim	Tatlawiksuk River	escapement	18	2401
chinook	Kuskokwim	Tuluksak River	escapement	20	4491
chinook	Norton Sound	Kwiniuk River	escapement	5	12
chinook	Norton Sound	Pilgrim River	escapement	5	75
chinook	Norton Sound	Shaktoolik River	escapement	5	123
chinook	Norton Sound	Unalakleet River	escapement	11	1221
chinook	Southeast	Andrew Creek	escapement	5	906
chinook	Southeast	Butler Creek	escapement	6	196
chinook	Southeast	Chilkat River	escapement	34	31476
chinook	Southeast	Crystal Creek	escapement	6	821
chinook	Southeast	Farragut River	escapement	6	340
chinook	Southeast	Harding River	escapement	6	195
chinook	Southeast	Ketchikan Creek	escapement	6	1433
chinook	Southeast	King Salmon River	escapement	11	466
chinook	Southeast	Nakina River	escapement	7	6428
chinook	Southeast	Redoubt Lake	escapement	5	9
chinook	Southeast	Situk River	escapement	30	4448
chinook	Southeast	South Fork Chickamin River	escapement	5	511
chinook	Southeast	Stikine River	escapement	23	12316
chinook	Southeast	Taku River	escapement	33	26159
chinook	Southeast	Unuk River	escapement	37	20977
chinook	Yukon	Andreafsky River	escapement	16	1976
chinook	Yukon	Andreafsky River (East Fork)	escapement	37	14607
chinook	Yukon	Anvik River	escapement	43	8916
chinook	Yukon	Big Salmon River	escapement	12	2693
chinook	Yukon	Chatanika (Village/City)	escapement	8	554
chinook	Yukon	Chena River	escapement	37	13646
chinook	Yukon	Gisasa River	escapement	26	10306
chinook	Yukon	Goodpaster River	escapement	5	424
chinook	Yukon	Henshaw Creek	escapement	16	4906
chinook	Yukon	Koyukuk River	escapement	5	458
chinook	Yukon	Little Salmon River - Yukon	escapement	11	1094
chinook	Yukon	Nisutlin River	escapement	11	1386
chinook	Yukon	Nulato River	escapement	12	628
chinook	Yukon	Salcha River	escapement	47	16284
chinook	Yukon	Tatchun Creek	escapement	11	419
chinook	Yukon	Teslin (Village/City)	escapement	6	181
chinook	Yukon	Tozitna River	escapement	10	2505
chinook	Yukon	Whitehorse Dam Fishway Tower	escapement	7	622
chum	Alaska Peninsula and Aleutian Islands	Bear River	commercial catch	5	7631
chum	Alaska Peninsula and Aleutian Islands	Belkofski Bay	commercial catch	7	3631
chum	Alaska Peninsula and Aleutian Islands	Canoe Bay	commercial catch	7	10051
chum	Alaska Peninsula and Aleutian Islands	Cape Lutke	commercial catch	6	4366
chum	Alaska Peninsula and Aleutian Islands	Herendeen Bay	commercial catch	6	4643
chum	Alaska Peninsula and Aleutian Islands	Ikatan Pt	commercial catch	6	9383
chum	Alaska Peninsula and Aleutian Islands	Ilnik River	commercial catch	6	7340
chum	Alaska Peninsula and Aleutian Islands	Izembek	commercial catch	7	9594
chum	Alaska Peninsula and Aleutian Islands	Nelson River	commercial catch	6	6479
chum	Alaska Peninsula and Aleutian Islands	SE District Mainland	commercial catch	6	8633
chum	Bristol Bay	Egegik District	commercial catch	11	168
chum	Bristol Bay	Naknek-Kvichak District	commercial catch	13	198
chum	Bristol Bay	Nushagak District	commercial catch	43	32228
chum	Bristol Bay	Togiak District	commercial catch	41	30031
chum	Bristol Bay	Ugashik District	commercial catch	10	149
chum	Cook Inlet	Central District	commercial catch	5	53
chum	Cook Inlet	Cottonwood Creek	commercial catch	8	3505
chum	Cook Inlet	Douglas River	commercial catch	9	3006
chum	Cook Inlet	Iniskin Bay	commercial catch	5	1255
chum	Cook Inlet	McNeil River	commercial catch	7	3002
chum	Cook Inlet	Port Dick West Arm	commercial catch	7	2403
chum	Kodiak	Kitoi Bay	commercial catch	11	3570
chum	Kotzebue	Kotzebue District	commercial catch	10	9874
chum	Kotzebue	Kotzebue Sound	commercial catch	38	72849
chum	Kuskokwim	Bethel (Village/City)	commercial catch	37	29217
chum	Kuskokwim	Quinhagak (Village/City)	commercial catch	38	17524
chum	Kuskokwim	W1 (Subdistrict 1)	commercial catch	6	3491
chum	Kuskokwim	W4 (Subdistrict 4)	commercial catch	10	8483
chum	Kuskokwim	W5 (Goodnews Bay Subdistrict)	commercial catch	37	15360
chum	Norton Sound	Golovin Bay Subdistrict	commercial catch	13	2186
chum	Norton Sound	Moses Point (Village/City)	commercial catch	15	4443
chum	Norton Sound	Moses Point Subdistrict	commercial catch	9	1402
chum	Norton Sound	Norton Bay Subdistrict	commercial catch	11	1287
chum	Norton Sound	Shaktoolik Subdistrict	commercial catch	20	2908
chum	Norton Sound	Unalakleet Subdistrict	commercial catch	44	17748
chum	Prince William Sound	Coghill District	commercial catch	22	15230
chum	Prince William Sound	Eastern District	commercial catch	10	2994
chum	Prince William Sound	Eshamy District	commercial catch	10	2849
chum	Prince William Sound	Esther Island	commercial catch	11	5795
chum	Prince William Sound	Montague District	commercial catch	7	2235
chum	Prince William Sound	Southwestern District	commercial catch	6	903
chum	Prince William Sound	Zaikof Bay	commercial catch	5	1763
chum	Southeast	Affleck Canal/Spanish Is/Louise Cove	commercial catch	6	593
chum	Southeast	Alava To Sykes	commercial catch	19	1466
chum	Southeast	Bazan/Gooseneck Shore	commercial catch	13	742
chum	Southeast	Bronson/McLean	commercial catch	8	1988
chum	Southeast	Central Tenakee Inlet	commercial catch	10	387
chum	Southeast	Cholmondeley Sound	commercial catch	5	645
chum	Southeast	Deep Inlet SHA	commercial catch	28	9537
chum	Southeast	District 101	commercial catch	18	7902
chum	Southeast	District 102	commercial catch	8	2317
chum	Southeast	District 103	commercial catch	7	1535
chum	Southeast	District 104	commercial catch	25	7471
chum	Southeast	District 105	commercial catch	6	1902
chum	Southeast	District 106	commercial catch	10	8607
chum	Southeast	District 108	commercial catch	9	1662
chum	Southeast	District 109	commercial catch	9	5746
chum	Southeast	District 110	commercial catch	6	1942
chum	Southeast	District 111	commercial catch	11	13808
chum	Southeast	District 112	commercial catch	21	10917
chum	Southeast	DIstrict 113	commercial catch	9	3334
chum	Southeast	District 114	commercial catch	9	4255
chum	Southeast	District 115	commercial catch	31	39812
chum	Southeast	East Peril Straits	commercial catch	6	696
chum	Southeast	Excursion Inlet	commercial catch	11	4510
chum	Southeast	Felix/Meares	commercial catch	5	319
chum	Southeast	Granite Point Shore	commercial catch	7	651
chum	Southeast	Gravina Shore	commercial catch	14	841
chum	Southeast	Gunnk Creek SHA	commercial catch	12	1477
chum	Southeast	Hidden Falls THA	commercial catch	32	12477
chum	Southeast	North Lynn Canal	commercial catch	11	1063
chum	Southeast	Noyes Island	commercial catch	19	2556
chum	Southeast	Outer Kelp Bay	commercial catch	6	1501
chum	Southeast	Outer Tenakee	commercial catch	18	1769
chum	Southeast	Outside Boca De Quadra	commercial catch	14	1102
chum	Southeast	Outside Cholmondeley	commercial catch	8	408
chum	Southeast	Percy Islands	commercial catch	7	157
chum	Southeast	Point Sophia	commercial catch	5	737
chum	Southeast	Pt Frederick/Pt Agassiz	commercial catch	5	705
chum	Southeast	Revilla Channel to Pearse Canal	commercial catch	11	13760
chum	Southeast	Security Shore	commercial catch	22	1482
chum	Southeast	Sitka Sound	commercial catch	28	3021
chum	Southeast	Slocum Arm	commercial catch	6	741
chum	Southeast	Southeast Cove	commercial catch	15	5875
chum	Southeast	Sumner Strait/Pt Baker/Macnamara	commercial catch	11	4265
chum	Southeast	Taku River	commercial catch	14	4253
chum	Southeast	Tolstoi Shore	commercial catch	5	186
chum	Southeast	Upper Clarence/Steamer Bay/Quiet Harbor	commercial catch	8	3409
chum	Southeast	West Mansfield Peninsula	commercial catch	8	1276
chum	Southeast	Yakutat	commercial catch	10	2678
chum	Yukon	Anvik Bluff	commercial catch	7	4196
chum	Yukon	Anvik River	commercial catch	8	3145
chum	Yukon	Emmonak (Village/City)	commercial catch	38	63592
chum	Yukon	Fairbanks (Village/City)	commercial catch	9	2279
chum	Yukon	Flat Island	commercial catch	6	1471
chum	Yukon	Galena (Village/City)	commercial catch	21	8378
chum	Yukon	Kaltag (Village/City)	commercial catch	6	2290
chum	Yukon	Manley (Village/City)	commercial catch	8	3363
chum	Yukon	Nenana (Village/City)	commercial catch	29	13130
chum	Yukon	Nulato (Village/City)	commercial catch	8	2670
chum	Yukon	Rampart (Village/City)	commercial catch	5	743
chum	Yukon	Rampart Rapids	commercial catch	8	1475
chum	Yukon	Ruby (Village/City)	commercial catch	10	1694
chum	Yukon	St Marys (Village/City)	commercial catch	14	7094
chum	Yukon	Tanana (Village/City)	commercial catch	5	1321
chum	Yukon	Y1 (Subdistrict 1)	commercial catch	7	17228
chum	Yukon	Y2 (Subdistrict 2)	commercial catch	7	3635
chum	Yukon	Y6 (Subdistrict 6)	commercial catch	6	5616
chum	Bristol Bay	Nushagak River	escapement	36	16183
chum	Kodiak	Kitoi Hatchery	escapement	22	11428
chum	Kotzebue	Noatak River (below Kelly River)	escapement	11	3741
chum	Kotzebue	Salmon River	escapement	12	2459
chum	Kotzebue	Selby Slough	escapement	7	1443
chum	Kotzebue	Squirrel River	escapement	14	2833
chum	Kuskokwim	Aniak River	escapement	22	14325
chum	Kuskokwim	George River	escapement	21	14556
chum	Kuskokwim	Goodnews River (Middle Fork)	escapement	34	15324
chum	Kuskokwim	Kanektok River	escapement	19	12400
chum	Kuskokwim	Kogrukluk River	escapement	43	23441
chum	Kuskokwim	Kwethluk River	escapement	17	14568
chum	Kuskokwim	Salmon River (Aniak)	escapement	7	3873
chum	Kuskokwim	Takotna River	escapement	13	9816
chum	Kuskokwim	Tatlawiksuk River	escapement	19	13821
chum	Kuskokwim	Tuluksak River	escapement	18	17335
chum	Norton Sound	Eldorado River	escapement	17	4489
chum	Norton Sound	Inglutalik River	escapement	6	511
chum	Norton Sound	Kwiniuk River	escapement	23	6077
chum	Norton Sound	Niukluk River	escapement	18	5973
chum	Norton Sound	Nome River	escapement	20	4857
chum	Norton Sound	Pikmiktalik River	escapement	5	1703
chum	Norton Sound	Pilgrim River	escapement	15	4955
chum	Norton Sound	Snake River - Norton Sound	escapement	18	4187
chum	Norton Sound	Unalakleet River	escapement	9	1765
chum	Prince William Sound	Olsen Bay Creek	escapement	9	1401
chum	Southeast	Antler-Gilkey River	escapement	6	234
chum	Southeast	Berners River	escapement	6	64
chum	Southeast	Chilkat River	escapement	26	24344
chum	Southeast	Disappearance Creek	escapement	10	4983
chum	Southeast	Fish Creek - Hyder	escapement	7	7868
chum	Southeast	Gunnuk Creek	escapement	14	5660
chum	Southeast	Herman Creek	escapement	10	3017
chum	Southeast	Hugh Smith Lake	escapement	20	2463
chum	Southeast	Kadashan Creek	escapement	6	3778
chum	Southeast	King Salmon River	escapement	7	2453
chum	Southeast	Klehini River	escapement	5	2855
chum	Southeast	Lace River	escapement	13	488
chum	Southeast	Marx Creek	escapement	7	1923
chum	Southeast	Montana Creek	escapement	5	2048
chum	Southeast	NSRAA Spawning Channel	escapement	6	2739
chum	Southeast	Port Camden S Head	escapement	8	2537
chum	Southeast	Port Camden W Head	escapement	10	2374
chum	Southeast	Spasski Creek	escapement	5	1723
chum	Southeast	Taku River	escapement	33	9901
chum	Southeast	Traitors Creek	escapement	5	2616
chum	Yukon	Andreafsky River	escapement	5	452
chum	Yukon	Andreafsky River (East Fork)	escapement	34	22074
chum	Yukon	Anvik River	escapement	44	22690
chum	Yukon	Chandalar River	escapement	9	1797
chum	Yukon	Chatanika (Village/City)	escapement	5	768
chum	Yukon	Chena River	escapement	5	846
chum	Yukon	Clear (Village/City)	escapement	7	3510
chum	Yukon	Delta River	escapement	40	7938
chum	Yukon	Gisasa River	escapement	26	15348
chum	Yukon	Henshaw Creek	escapement	15	9235
chum	Yukon	Nulato River	escapement	11	4437
chum	Yukon	Salcha River	escapement	20	3741
chum	Yukon	Sheenjek River	escapement	30	5624
chum	Yukon	Toklat River	escapement	33	6495
chum	Yukon	Tozitna River	escapement	10	5913
coho	Alaska Peninsula and Aleutian Islands	Bear River	commercial catch	5	1834
coho	Alaska Peninsula and Aleutian Islands	Nelson River	commercial catch	6	8500
coho	Bristol Bay	Egegik District	commercial catch	5	1308
coho	Bristol Bay	Nushagak District	commercial catch	7	1584
coho	Bristol Bay	Togiak District	commercial catch	7	2314
coho	Cook Inlet	Central District	commercial catch	32	32620
coho	Cook Inlet	Eastern Subdistrict	commercial catch	8	1413
coho	Cook Inlet	General Subdistrict	commercial catch	26	12257
coho	Cook Inlet	Western Subdistrict	commercial catch	8	2424
coho	Copper River	Bering River	commercial catch	24	7230
coho	Copper River	Copper River	commercial catch	43	20596
coho	Kuskokwim	Bethel (Village/City)	commercial catch	38	18145
coho	Kuskokwim	Quinhagak (Village/City)	commercial catch	32	10430
coho	Kuskokwim	W1 (Subdistrict 1)	commercial catch	7	3613
coho	Kuskokwim	W4 (Subdistrict 4)	commercial catch	10	3203
coho	Kuskokwim	W5 (Goodnews Bay Subdistrict)	commercial catch	33	8947
coho	Norton Sound	Golovin Bay Subdistrict	commercial catch	8	856
coho	Norton Sound	Moses Point Subdistrict	commercial catch	9	1542
coho	Norton Sound	Norton Bay Subdistrict	commercial catch	6	854
coho	Norton Sound	Shaktoolik Subdistrict	commercial catch	14	3260
coho	Norton Sound	Unalakleet Subdistrict	commercial catch	35	8756
coho	Southeast	Affleck Canal/Spanish Is/Louise Cove	commercial catch	6	308
coho	Southeast	Akwe River	commercial catch	12	2451
coho	Southeast	Alava To Sykes	commercial catch	5	109
coho	Southeast	Alsek River	commercial catch	11	2249
coho	Southeast	Bazan/Gooseneck Shore	commercial catch	5	201
coho	Southeast	Bronson/McLean	commercial catch	9	795
coho	Southeast	Cape Spencer to Icy Point	commercial catch	6	280
coho	Southeast	Chatham St Coronation Is to Pt Ellis	commercial catch	9	785
coho	Southeast	District 101	commercial catch	10	3700
coho	Southeast	District 102	commercial catch	9	728
coho	Southeast	District 103	commercial catch	9	1374
coho	Southeast	District 104	commercial catch	10	2774
coho	Southeast	District 105	commercial catch	11	1197
coho	Southeast	District 106	commercial catch	10	2522
coho	Southeast	District 108	commercial catch	6	356
coho	Southeast	District 109	commercial catch	11	2286
coho	Southeast	District 110	commercial catch	7	471
coho	Southeast	District 111	commercial catch	14	3509
coho	Southeast	District 112	commercial catch	9	1239
coho	Southeast	DIstrict 113	commercial catch	10	6180
coho	Southeast	District 114	commercial catch	9	4176
coho	Southeast	District 115	commercial catch	14	5506
coho	Southeast	District 116	commercial catch	9	3866
coho	Southeast	District 154	commercial catch	7	626
coho	Southeast	District 157	commercial catch	5	257
coho	Southeast	District 171	commercial catch	11	2558
coho	Southeast	District 172	commercial catch	11	1731
coho	Southeast	District 174	commercial catch	9	515
coho	Southeast	Fairweather to Sitkagi Bluffs Outside	commercial catch	6	244
coho	Southeast	Felix/Meares	commercial catch	5	163
coho	Southeast	Granite Point Shore	commercial catch	6	265
coho	Southeast	Gravina Shore	commercial catch	9	418
coho	Southeast	Gulf of Esqubel	commercial catch	5	134
coho	Southeast	Homeshore	commercial catch	10	1474
coho	Southeast	Kaliakh RIver	commercial catch	12	1890
coho	Southeast	Lemesurier Is to Cape Spencer	commercial catch	7	992
coho	Southeast	Lower Cordova Bay	commercial catch	7	318
coho	Southeast	Lower Outside Baranof Island	commercial catch	8	372
coho	Southeast	Manby Shore	commercial catch	7	1763
coho	Southeast	Noyes Island	commercial catch	11	2977
coho	Southeast	Offshore Ocean Cape	commercial catch	9	1920
coho	Southeast	Outside Cholmondeley	commercial catch	5	184
coho	Southeast	Outside Crawfish Inlet	commercial catch	6	415
coho	Southeast	Outside Yakobi	commercial catch	10	799
coho	Southeast	Percy Islands	commercial catch	8	356
coho	Southeast	Point Adolphus Area	commercial catch	7	632
coho	Southeast	Point Sophia	commercial catch	9	344
coho	Southeast	Revilla Channel to Pearse Canal	commercial catch	9	1745
coho	Southeast	Sea Otter Sound	commercial catch	5	427
coho	Southeast	Security Shore	commercial catch	6	280
coho	Southeast	Sitka Sound	commercial catch	8	269
coho	Southeast	Situk River	commercial catch	12	5966
coho	Southeast	Slocum Arm	commercial catch	5	207
coho	Southeast	Southeast Baranof	commercial catch	10	955
coho	Southeast	Southern Duke Island	commercial catch	9	791
coho	Southeast	Sumner Strait/Pt Baker/Macnamara	commercial catch	9	1225
coho	Southeast	Taku River	commercial catch	12	1046
coho	Southeast	Tebenkof Bay	commercial catch	6	166
coho	Southeast	Tsiu River	commercial catch	13	2917
coho	Southeast	Upper Clarence/Steamer Bay/Quiet Harbor	commercial catch	7	1319
coho	Southeast	W Chatham Peril to Wukuktook	commercial catch	5	218
coho	Southeast	Warren Is/Trout Creek/Cape Pole	commercial catch	5	200
coho	Southeast	West Mansfield Peninsula	commercial catch	6	380
coho	Southeast	West of Cape Fairweather	commercial catch	6	566
coho	Southeast	Whale Bay	commercial catch	7	325
coho	Southeast	Yahtse RIver	commercial catch	8	1133
coho	Southeast	Yakutat	commercial catch	12	4840
coho	Yukon	Emmonak (Village/City)	commercial catch	30	9184
coho	Yukon	Manley (Village/City)	commercial catch	5	186
coho	Yukon	Nenana (Village/City)	commercial catch	12	1690
coho	Yukon	Y1 (Subdistrict 1)	commercial catch	6	4205
coho	Alaska Peninsula and Aleutian Islands	Mortensens Creek	escapement	5	2113
coho	Bristol Bay	Egegik River	escapement	5	627
coho	Bristol Bay	Nushagak River	escapement	16	3933
coho	Cook Inlet	Fish Creek - Cook Inlet	escapement	13	1877
coho	Cook Inlet	Kasilof River	escapement	6	12
coho	Cook Inlet	Kenai River	escapement	6	300
coho	Cook Inlet	Susitna River	escapement	11	4255
coho	Cook Inlet	Yentna River	escapement	6	1142
coho	Kuskokwim	George River	escapement	19	6587
coho	Kuskokwim	Goodnews River (Middle Fork)	escapement	19	5741
coho	Kuskokwim	Kanektok River	escapement	10	2457
coho	Kuskokwim	Kogrukluk River	escapement	34	13348
coho	Kuskokwim	Kwethluk River	escapement	15	7535
coho	Kuskokwim	Salmon River (Aniak)	escapement	5	1647
coho	Kuskokwim	Takotna River	escapement	13	5218
coho	Kuskokwim	Tatlawiksuk River	escapement	17	6266
coho	Kuskokwim	Tuluksak River	escapement	18	6765
coho	Norton Sound	Kwiniuk River	escapement	8	1385
coho	Norton Sound	Niukluk River	escapement	6	563
coho	Norton Sound	Nome River	escapement	12	1812
coho	Norton Sound	Pilgrim River	escapement	6	614
coho	Norton Sound	Shaktoolik River	escapement	5	328
coho	Norton Sound	Snake River - Norton Sound	escapement	14	1384
coho	Southeast	Auke Creek	escapement	15	4119
coho	Southeast	Berners River	escapement	32	15384
coho	Southeast	Chilkat River	escapement	15	9468
coho	Southeast	Crystal Creek	escapement	6	1858
coho	Southeast	Hugh Smith Lake	escapement	34	19281
coho	Southeast	Karta River	escapement	7	1606
coho	Southeast	Klawock River	escapement	12	3338
coho	Southeast	Lake Stream	escapement	33	15914
coho	Southeast	Redoubt Lake	escapement	11	1803
coho	Southeast	Reflection Lake	escapement	5	735
coho	Southeast	Salmon Lake Stream	escapement	5	932
coho	Southeast	Taku River	escapement	28	18724
coho	Yukon	Andreafsky River (East Fork)	escapement	12	4174
coho	Yukon	Delta Clearwater River	escapement	13	3200
coho	Yukon	Otter Creek (Tributary Nenana River)	escapement	5	211
sockeye	Alaska Peninsula and Aleutian Islands	Bear River	commercial catch	11	18463
sockeye	Alaska Peninsula and Aleutian Islands	Cape Lutke	commercial catch	6	6030
sockeye	Alaska Peninsula and Aleutian Islands	Ikatan Pt	commercial catch	7	10996
sockeye	Alaska Peninsula and Aleutian Islands	Ilnik River	commercial catch	17	21117
sockeye	Alaska Peninsula and Aleutian Islands	Nelson River	commercial catch	7	31161
sockeye	Alaska Peninsula and Aleutian Islands	SE District Mainland	commercial catch	7	7993
sockeye	Alaska Peninsula and Aleutian Islands	Shumagin Islands	commercial catch	6	11198
sockeye	Alaska Peninsula and Aleutian Islands	Swanson Lagoon	commercial catch	5	2386
sockeye	Alaska Peninsula and Aleutian Islands	Urilia Bay	commercial catch	7	5567
sockeye	Bristol Bay	Egegik District	commercial catch	54	211796
sockeye	Bristol Bay	Naknek-Kvichak District	commercial catch	57	241095
sockeye	Bristol Bay	Nushagak District	commercial catch	56	215922
sockeye	Bristol Bay	Togiak District	commercial catch	56	126052
sockeye	Bristol Bay	Ugashik District	commercial catch	52	125477
sockeye	Chignik	Chignik Lagoon	commercial catch	19	58917
sockeye	Cook Inlet	Aialik Lake	commercial catch	12	4750
sockeye	Cook Inlet	Central District	commercial catch	47	160546
sockeye	Cook Inlet	Chenik Creek	commercial catch	19	10708
sockeye	Cook Inlet	China Poot	commercial catch	22	9830
sockeye	Cook Inlet	Cohoe-Ninilchik	commercial catch	36	91899
sockeye	Cook Inlet	Desire Lake	commercial catch	10	4010
sockeye	Cook Inlet	Douglas River	commercial catch	6	1624
sockeye	Cook Inlet	East Arm Nuka Bay	commercial catch	10	4887
sockeye	Cook Inlet	Eastern Subdistrict	commercial catch	42	26164
sockeye	Cook Inlet	General Subdistrict	commercial catch	41	28175
sockeye	Cook Inlet	Hazel Lake Creek	commercial catch	10	4334
sockeye	Cook Inlet	Kalgin Island	commercial catch	19	13658
sockeye	Cook Inlet	Kalifonsky Beach	commercial catch	27	41718
sockeye	Cook Inlet	Kirschner Creek	commercial catch	10	3862
sockeye	Cook Inlet	Mikfik Creek	commercial catch	15	5192
sockeye	Cook Inlet	N. Kalifonsky Beach	commercial catch	16	26424
sockeye	Cook Inlet	S. Kalifonsky Beach	commercial catch	15	31513
sockeye	Cook Inlet	Salamatof Beach	commercial catch	35	54140
sockeye	Cook Inlet	Western Subdistrict	commercial catch	31	21642
sockeye	Copper River	Bering River	commercial catch	10	2292
sockeye	Copper River	Copper River	commercial catch	27	39654
sockeye	Kodiak	Ayakulik River	commercial catch	5	9237
sockeye	Kodiak	Buskin River	commercial catch	5	1186
sockeye	Kodiak	Cape Alitak	commercial catch	5	15970
sockeye	Kodiak	Foul Bay	commercial catch	15	8024
sockeye	Kodiak	Hook Point	commercial catch	10	884
sockeye	Kodiak	Kitoi Bay	commercial catch	9	3731
sockeye	Kodiak	Moser - Olga	commercial catch	7	21536
sockeye	Kodiak	Spiridon Bay	commercial catch	20	30792
sockeye	Kodiak	Uganik Bay	commercial catch	5	10011
sockeye	Kodiak	Uyak Bay	commercial catch	7	15940
sockeye	Kodiak	Waterfall Bay	commercial catch	15	7110
sockeye	Kuskokwim	Bethel (Village/City)	commercial catch	26	7941
sockeye	Kuskokwim	Quinhagak (Village/City)	commercial catch	35	14636
sockeye	Kuskokwim	W1 (Subdistrict 1)	commercial catch	5	1713
sockeye	Kuskokwim	W4 (Subdistrict 4)	commercial catch	10	7309
sockeye	Kuskokwim	W5 (Goodnews Bay Subdistrict)	commercial catch	38	18749
sockeye	Prince William Sound	Coghill District	commercial catch	36	19955
sockeye	Prince William Sound	Eshamy District	commercial catch	27	14968
sockeye	Prince William Sound	Esther Island	commercial catch	5	1035
sockeye	Prince William Sound	Main Bay	commercial catch	6	2202
sockeye	Prince William Sound	Prince William Sound	commercial catch	15	3997
sockeye	Prince William Sound	Southwestern District	commercial catch	12	1725
sockeye	Southeast	Affleck Canal/Spanish Is/Louise Cove	commercial catch	5	353
sockeye	Southeast	Akwe River	commercial catch	33	5754
sockeye	Southeast	Alava To Sykes	commercial catch	32	5839
sockeye	Southeast	Alsek River	commercial catch	35	12888
sockeye	Southeast	Anan/Fools/Menefee/Deer Is/N Errest Sound	commercial catch	9	1179
sockeye	Southeast	Bazan/Gooseneck Shore	commercial catch	26	8115
sockeye	Southeast	Boca De Quadra	commercial catch	7	413
sockeye	Southeast	Bronson/McLean	commercial catch	29	4391
sockeye	Southeast	Bucareli Bay	commercial catch	5	351
sockeye	Southeast	Central Lyn Canal	commercial catch	9	1808
sockeye	Southeast	Chilkat Inlet	commercial catch	7	987
sockeye	Southeast	Coney Is to Hom Cliffs	commercial catch	26	2262
sockeye	Southeast	District 101	commercial catch	27	21669
sockeye	Southeast	District 102	commercial catch	25	4191
sockeye	Southeast	District 103	commercial catch	21	2129
sockeye	Southeast	District 104	commercial catch	27	17640
sockeye	Southeast	District 105	commercial catch	5	999
sockeye	Southeast	District 106	commercial catch	7	5673
sockeye	Southeast	District 107	commercial catch	5	407
sockeye	Southeast	District 108	commercial catch	32	11327
sockeye	Southeast	District 109	commercial catch	9	3680
sockeye	Southeast	District 110	commercial catch	6	2637
sockeye	Southeast	District 111	commercial catch	16	27711
sockeye	Southeast	District 112	commercial catch	22	9272
sockeye	Southeast	DIstrict 113	commercial catch	19	1593
sockeye	Southeast	District 114	commercial catch	10	2090
sockeye	Southeast	District 115	commercial catch	35	76728
sockeye	Southeast	East Alsek River Surf	commercial catch	5	787
sockeye	Southeast	East Annette Island	commercial catch	6	3284
sockeye	Southeast	East Peril Straits	commercial catch	10	803
sockeye	Southeast	Excursion Inlet	commercial catch	5	356
sockeye	Southeast	Felix/Meares	commercial catch	9	718
sockeye	Southeast	Granite Point Shore	commercial catch	17	3564
sockeye	Southeast	Gravina Shore	commercial catch	27	4914
sockeye	Southeast	Gulf of Esqubel	commercial catch	12	636
sockeye	Southeast	Hanus Reef	commercial catch	11	1455
sockeye	Southeast	Heceta Island	commercial catch	10	458
sockeye	Southeast	King Salmon Creek	commercial catch	10	2659
sockeye	Southeast	Kuthai Lake	commercial catch	24	9369
sockeye	Southeast	Little Trapper Lake	commercial catch	13	8944
sockeye	Southeast	Lower Cordova Bay	commercial catch	11	543
sockeye	Southeast	Lower Outside Baranof Island	commercial catch	5	849
sockeye	Southeast	Manby Shore	commercial catch	29	4839
sockeye	Southeast	Mountain Point to Carrol Point	commercial catch	5	129
sockeye	Southeast	Nahlin River	commercial catch	14	2160
sockeye	Southeast	Necker Bay	commercial catch	8	2594
sockeye	Southeast	North Behm Canal	commercial catch	6	1006
sockeye	Southeast	North Lynn Canal	commercial catch	13	5649
sockeye	Southeast	Noyes Island	commercial catch	35	42715
sockeye	Southeast	Nutkwa Inlet	commercial catch	8	331
sockeye	Southeast	Offshore Ocean Cape	commercial catch	32	4811
sockeye	Southeast	Outer Kelp Bay	commercial catch	5	220
sockeye	Southeast	Outer Tenakee	commercial catch	7	696
sockeye	Southeast	Outside Boca De Quadra	commercial catch	20	2700
sockeye	Southeast	Outside Cholmondeley	commercial catch	25	3340
sockeye	Southeast	Percy Islands	commercial catch	13	1136
sockeye	Southeast	Point Arden to Midway Islands	commercial catch	29	7271
sockeye	Southeast	Point Sophia	commercial catch	7	896
sockeye	Southeast	Pt Frederick/Pt Agassiz	commercial catch	31	9464
sockeye	Southeast	Red Bluff	commercial catch	6	834
sockeye	Southeast	Revilla Channel to Pearse Canal	commercial catch	35	67396
sockeye	Southeast	Sea Otter Sound	commercial catch	6	328
sockeye	Southeast	Security Shore	commercial catch	31	26346
sockeye	Southeast	Shakan Bay/Calder Bay/El Capitan Pass	commercial catch	5	123
sockeye	Southeast	Ship Island Shore	commercial catch	6	402
sockeye	Southeast	Situk River	commercial catch	34	13094
sockeye	Southeast	Slocum Arm	commercial catch	7	356
sockeye	Southeast	Sudden Stream	commercial catch	8	434
sockeye	Southeast	Sumner Strait/Pt Baker/Macnamara	commercial catch	35	44688
sockeye	Southeast	Tahltan Lake	commercial catch	5	5342
sockeye	Southeast	Taku River	commercial catch	33	26296
sockeye	Southeast	Tolstoi Shore	commercial catch	11	601
sockeye	Southeast	Union Bay/Emerald Bay/S Ernest Sound	commercial catch	10	1321
sockeye	Southeast	Upper Clarence/Steamer Bay/Quiet Harbor	commercial catch	34	38733
sockeye	Southeast	Upper Cordova Bay	commercial catch	7	323
sockeye	Southeast	W Chatham Peril to Wukuktook	commercial catch	5	416
sockeye	Southeast	West Mansfield Peninsula	commercial catch	22	5623
sockeye	Southeast	Woodpecker/Station	commercial catch	19	3302
sockeye	Southeast	Wrangell	commercial catch	28	4917
sockeye	Southeast	Yakutat	commercial catch	34	16977
sockeye	Alaska Peninsula and Aleutian Islands	Bear River	escapement	31	69257
sockeye	Alaska Peninsula and Aleutian Islands	Ilnik River	escapement	28	20738
sockeye	Alaska Peninsula and Aleutian Islands	McLees Lake	escapement	15	11511
sockeye	Alaska Peninsula and Aleutian Islands	Mortensens Creek	escapement	6	4264
sockeye	Alaska Peninsula and Aleutian Islands	Nelson River	escapement	29	27463
sockeye	Alaska Peninsula and Aleutian Islands	Orzinski River	escapement	26	26569
sockeye	Alaska Peninsula and Aleutian Islands	Sandy River	escapement	24	18237
sockeye	Bristol Bay	Alagnak River	escapement	25	15120
sockeye	Bristol Bay	Egegik River	escapement	54	95261
sockeye	Bristol Bay	Igushik River	escapement	55	71750
sockeye	Bristol Bay	Kvichak River	escapement	55	101987
sockeye	Bristol Bay	Naknek River	escapement	55	90072
sockeye	Bristol Bay	Nushagak River	escapement	55	67383
sockeye	Bristol Bay	Snake River	escapement	11	2981
sockeye	Bristol Bay	Togiak River	escapement	53	56801
sockeye	Bristol Bay	Ugashik River	escapement	54	83312
sockeye	Bristol Bay	Wood River	escapement	56	80243
sockeye	Chignik	Black Lake	escapement	29	38806
sockeye	Chignik	Chignik River	escapement	14	38052
sockeye	Cook Inlet	Chelatna Lake	escapement	20	9349
sockeye	Cook Inlet	Chenik Creek	escapement	7	3136
sockeye	Cook Inlet	Crescent River	escapement	34	17737
sockeye	Cook Inlet	Delight Lake	escapement	21	7943
sockeye	Cook Inlet	Fish Creek - Cook Inlet	escapement	43	20004
sockeye	Cook Inlet	Hidden Creek	escapement	29	14749
sockeye	Cook Inlet	Judd Lake	escapement	12	5831
sockeye	Cook Inlet	Kasilof River	escapement	50	45028
sockeye	Cook Inlet	Kenai River	escapement	51	47745
sockeye	Cook Inlet	Larson Creek	escapement	17	7803
sockeye	Cook Inlet	Packers Creek	escapement	17	9774
sockeye	Cook Inlet	Russian River	escapement	19	4903
sockeye	Cook Inlet	Shell Lake	escapement	5	1890
sockeye	Cook Inlet	Sunshine Creek	escapement	6	5937
sockeye	Cook Inlet	Susitna River	escapement	18	11608
sockeye	Cook Inlet	Yentna River	escapement	33	26213
sockeye	Copper River	27-Mile Slough	escapement	20	8686
sockeye	Copper River	39-Mile Creek	escapement	27	15282
sockeye	Copper River	Bering Lake	escapement	6	3601
sockeye	Copper River	Copper River	escapement	8	4008
sockeye	Copper River	Dick Creek	escapement	23	12000
sockeye	Copper River	Hatchery Creek - Copper River	escapement	25	9718
sockeye	Copper River	Kushtaka Lake	escapement	26	13352
sockeye	Copper River	Little Martin Lake	escapement	12	6074
sockeye	Copper River	Long Lake	escapement	12	5953
sockeye	Copper River	Martin Lake	escapement	27	14367
sockeye	Copper River	Martin River Slough	escapement	21	9788
sockeye	Copper River	McKinley Lake	escapement	26	14956
sockeye	Copper River	Middle Arm	escapement	27	21843
sockeye	Copper River	Ragged Point Lake	escapement	5	2540
sockeye	Copper River	South Beaches	escapement	23	13968
sockeye	Copper River	Tanada Creek	escapement	7	3791
sockeye	Copper River	Tokun Lake	escapement	27	12760
sockeye	Kodiak	Afognak River	escapement	31	22819
sockeye	Kodiak	Akalura Lake	escapement	14	7310
sockeye	Kodiak	Ayakulik River	escapement	31	60604
sockeye	Kodiak	Buskin River	escapement	12	4879
sockeye	Kodiak	Frazer Lake	escapement	29	44294
sockeye	Kodiak	Karluk River	escapement	31	81510
sockeye	Kodiak	Little Kitoi	escapement	8	3146
sockeye	Kodiak	Little River	escapement	9	3849
sockeye	Kodiak	Malina Lakes	escapement	11	6603
sockeye	Kodiak	Pasagshak River	escapement	5	1733
sockeye	Kodiak	Pauls Lake	escapement	13	5934
sockeye	Kodiak	Saltery Creek	escapement	22	10773
sockeye	Kodiak	Uganik River	escapement	9	4302
sockeye	Kodiak	Upper Station	escapement	31	83162
sockeye	Kuskokwim	Goodnews River (Middle Fork)	escapement	34	14136
sockeye	Kuskokwim	Kanektok River	escapement	17	8872
sockeye	Kuskokwim	Kogrukluk River	escapement	24	4627
sockeye	Kuskokwim	Kwethluk River	escapement	13	2474
sockeye	Kuskokwim	Salmon River (Aniak)	escapement	5	456
sockeye	Kuskokwim	Telaquana River	escapement	5	1580
sockeye	Kuskokwim	Tuluksak River	escapement	14	534
sockeye	Norton Sound	Glacial Lake	escapement	5	892
sockeye	Norton Sound	Pilgrim River	escapement	15	4552
sockeye	Norton Sound	Salmon Lake	escapement	5	900
sockeye	Prince William Sound	Coghill River	escapement	43	98750
sockeye	Prince William Sound	Eshamy River	escapement	31	29595
sockeye	Southeast	Akwe River	escapement	6	1459
sockeye	Southeast	Alecks Creek	escapement	13	5367
sockeye	Southeast	Antler-Gilkey River	escapement	10	758
sockeye	Southeast	Auke Creek	escapement	12	3335
sockeye	Southeast	Bakewell Lake Creek	escapement	5	1460
sockeye	Southeast	Berners River	escapement	24	2720
sockeye	Southeast	Chilkat River	escapement	35	120814
sockeye	Southeast	Chilkoot River	escapement	35	73920
sockeye	Southeast	Chuck Creek	escapement	12	4831
sockeye	Southeast	Crescent Lake	escapement	31	21130
sockeye	Southeast	East Alsek River	escapement	20	6565
sockeye	Southeast	Falls Creek	escapement	22	9759
sockeye	Southeast	Fish Creek - Taku	escapement	13	731
sockeye	Southeast	Hackett River	escapement	6	1248
sockeye	Southeast	Hatchery Creek	escapement	16	7486
sockeye	Southeast	Heckman Creek	escapement	21	7916
sockeye	Southeast	Helm Lake Creek	escapement	7	1499
sockeye	Southeast	Hetta Lake Creek	escapement	34	14821
sockeye	Southeast	Hoktaheen Creek	escapement	5	1401
sockeye	Southeast	Hugh Smith Lake	escapement	35	43590
sockeye	Southeast	Italio River	escapement	6	1802
sockeye	Southeast	Johnson Cove Creek	escapement	5	1505
sockeye	Southeast	Kah Sheets Creek	escapement	16	4266
sockeye	Southeast	Kanalku Creek	escapement	16	4855
sockeye	Southeast	Karta River	escapement	20	15520
sockeye	Southeast	Kegan Creek	escapement	29	14994
sockeye	Southeast	Klag Lake	escapement	15	10832
sockeye	Southeast	Klakas Lake Creek	escapement	27	8406
sockeye	Southeast	Klawock River	escapement	30	14685
sockeye	Southeast	Kook Creek	escapement	19	5743
sockeye	Southeast	Kushneahin Creek	escapement	5	286
sockeye	Southeast	Kutlaku Creek	escapement	24	9119
sockeye	Southeast	Lace River	escapement	29	3811
sockeye	Southeast	Lake Stream	escapement	34	13227
sockeye	Southeast	Leask Creek	escapement	6	557
sockeye	Southeast	Little Salmon River	escapement	8	274
sockeye	Southeast	Lost River	escapement	5	1006
sockeye	Southeast	Luck Creek	escapement	22	8943
sockeye	Southeast	McGilvery Creek	escapement	15	5309
sockeye	Southeast	Mill Creek	escapement	6	2400
sockeye	Southeast	Mosquito Lake	escapement	17	1708
sockeye	Southeast	Mule Meadows	escapement	30	14850
sockeye	Southeast	Naha River	escapement	6	8936
sockeye	Southeast	Nakina River	escapement	5	200
sockeye	Southeast	Neva Creek	escapement	15	4093
sockeye	Southeast	Pavlof River	escapement	6	550
sockeye	Southeast	Petersburg Creek	escapement	30	12718
sockeye	Southeast	Red Lake Creek	escapement	27	12144
sockeye	Southeast	Redoubt Lake	escapement	34	44062
sockeye	Southeast	Salmon Bay Creek	escapement	29	18309
sockeye	Southeast	Sarkar Creek	escapement	17	5034
sockeye	Southeast	Shustahini Slough	escapement	12	714
sockeye	Southeast	Sitkoh Lake Creek	escapement	22	7639
sockeye	Southeast	Situk River	escapement	35	23151
sockeye	Southeast	Speel River	escapement	35	24507
sockeye	Southeast	Steep Creek	escapement	27	6867
sockeye	Southeast	Taku River	escapement	34	86429
sockeye	Southeast	Thoms Creek	escapement	21	9852
sockeye	Southeast	Tulsequah River	escapement	6	271
sockeye	Southeast	Tuskwa Slough	escapement	25	3444
sockeye	Southeast	Windfall Creek	escapement	5	1227
sockeye	Southeast	Wolverine Creek	escapement	26	18324
sockeye	Southeast	Yehring Creek	escapement	9	861
sockeye	Southeast	Yellow Bluff Slough	escapement	9	327
sockeye	Yukon	Anvik River	escapement	6	23
