# Supplementary material for: Recent declines in salmon body size impact ecosystems and fisheries
Source: Nat Commun. 2020 Aug 19;11:4155. doi: 10.1038/s41467-020-17726-z (PMC7438488; doi:10.1038/s41467-020-17726-z)
Supplement: Supplementary file 10 — Supplementary Data 7 [file 41467_2020_17726_MOESM10_ESM.xlsx]

## Sheet: tableS11_sample_size_table_fig4
Species	Region	Population	Project type	Years included	Total sample size
chinook	Bristol Bay	Nushagak District	commercial catch	34	38561
chinook	Bristol Bay	Nushagak River	escapement	35	25285
chinook	Bristol Bay	Togiak District	commercial catch	29	14677
chinook	Cook Inlet	Central District	commercial catch	27	28745
chinook	Cook Inlet	East Side	commercial catch	27	29570
chinook	Copper River	Copper River	commercial catch	33	74493
chinook	Kuskokwim	Bethel (Village/City)	commercial catch	22	10996
chinook	Kuskokwim	Goodnews River (Middle Fork)	escapement	30	4019
chinook	Kuskokwim	Kogrukluk River	escapement	35	16962
chinook	Kuskokwim	Quinhagak (Village/City)	commercial catch	25	14260
chinook	Kuskokwim	W5 (Goodnews Bay Subdistrict)	commercial catch	33	11259
chinook	Norton Sound	Unalakleet Subdistrict	commercial catch	21	4739
chinook	Southeast	Alsek River	commercial catch	33	7026
chinook	Southeast	Chilkat River	escapement	32	35492
chinook	Southeast	District 104	commercial catch	21	9965
chinook	Southeast	District 108	commercial catch	20	4060
chinook	Southeast	District 111	commercial catch	29	3637
chinook	Southeast	DIstrict 113	commercial catch	21	21715
chinook	Southeast	District 115	commercial catch	27	4900
chinook	Southeast	District 171	commercial catch	32	34550
chinook	Southeast	District 172	commercial catch	31	13247
chinook	Southeast	District 173	commercial catch	28	6400
chinook	Southeast	District 174	commercial catch	32	11637
chinook	Southeast	Outside Yakobi	commercial catch	21	3766
chinook	Southeast	Situk River	commercial catch	21	5787
chinook	Southeast	Situk River	escapement	28	5200
chinook	Southeast	Taku River	commercial catch	27	4814
chinook	Southeast	Taku River	escapement	36	32498
chinook	Southeast	Unuk River	escapement	34	21861
chinook	Southeast	Yakutat	commercial catch	20	1759
chinook	Yukon	Andreafsky River (East Fork)	escapement	35	15978
chinook	Yukon	Anvik River	escapement	31	9663
chinook	Yukon	Chena River	escapement	34	18742
chinook	Yukon	Emmonak (Village/City)	commercial catch	26	41464
chinook	Yukon	Gisasa River	escapement	24	11217
chinook	Yukon	Salcha River	escapement	35	19174
chum	Bristol Bay	Nushagak District	commercial catch	31	32101
chum	Bristol Bay	Nushagak River	escapement	31	17080
chum	Bristol Bay	Togiak District	commercial catch	28	29747
chum	Kodiak	Kitoi Hatchery	escapement	22	12738
chum	Kotzebue	Kotzebue Sound	commercial catch	24	69723
chum	Kuskokwim	Aniak River	escapement	21	15644
chum	Kuskokwim	Bethel (Village/City)	commercial catch	25	25861
chum	Kuskokwim	George River	escapement	20	15948
chum	Kuskokwim	Goodnews River (Middle Fork)	escapement	32	17040
chum	Kuskokwim	Kogrukluk River	escapement	35	25106
chum	Kuskokwim	Quinhagak (Village/City)	commercial catch	25	15888
chum	Kuskokwim	W5 (Goodnews Bay Subdistrict)	commercial catch	34	16423
chum	Norton Sound	Kwiniuk River	escapement	21	6281
chum	Norton Sound	Unalakleet Subdistrict	commercial catch	34	15202
chum	Prince William Sound	Coghill District	commercial catch	21	32424
chum	Southeast	Chilkat River	escapement	25	47562
chum	Southeast	Deep Inlet SHA	commercial catch	27	45857
chum	Southeast	District 104	commercial catch	25	14753
chum	Southeast	District 112	commercial catch	21	16912
chum	Southeast	District 115	commercial catch	30	73296
chum	Southeast	Hidden Falls THA	commercial catch	31	39232
chum	Southeast	Hugh Smith Lake	escapement	20	2796
chum	Southeast	Security Shore	commercial catch	22	3601
chum	Southeast	Sitka Sound	commercial catch	28	14517
chum	Southeast	Taku River	escapement	32	11357
chum	Yukon	Andreafsky River (East Fork)	escapement	33	23855
chum	Yukon	Anvik River	escapement	34	20030
chum	Yukon	Delta River	escapement	34	6872
chum	Yukon	Emmonak (Village/City)	commercial catch	27	50311
chum	Yukon	Gisasa River	escapement	25	16510
chum	Yukon	Nenana (Village/City)	commercial catch	20	11179
chum	Yukon	Sheenjek River	escapement	26	5655
chum	Yukon	Toklat River	escapement	27	6004
coho	Cook Inlet	Central District	commercial catch	28	43656
coho	Cook Inlet	General Subdistrict	commercial catch	21	15094
coho	Copper River	Bering River	commercial catch	23	19757
coho	Copper River	Copper River	commercial catch	36	45501
coho	Kuskokwim	Bethel (Village/City)	commercial catch	25	20072
coho	Kuskokwim	Kogrukluk River	escapement	34	16914
coho	Kuskokwim	Quinhagak (Village/City)	commercial catch	25	12070
coho	Kuskokwim	W5 (Goodnews Bay Subdistrict)	commercial catch	31	10578
coho	Norton Sound	Unalakleet Subdistrict	commercial catch	33	11530
coho	Southeast	Berners River	escapement	32	18605
coho	Southeast	Hugh Smith Lake	escapement	34	23977
coho	Southeast	Lake Stream	escapement	33	20210
coho	Southeast	Taku River	escapement	28	56442
coho	Yukon	Emmonak (Village/City)	commercial catch	22	9083
pink	Southeast	Auke Creek	escapement	32	14427
sockeye	Alaska Peninsula and Aleutian Islands	Bear River	escapement	31	79064
sockeye	Alaska Peninsula and Aleutian Islands	Ilnik River	escapement	28	33011
sockeye	Alaska Peninsula and Aleutian Islands	Nelson River	escapement	29	32450
sockeye	Alaska Peninsula and Aleutian Islands	Orzinski River	escapement	26	30193
sockeye	Alaska Peninsula and Aleutian Islands	Sandy River	escapement	24	21276
sockeye	Bristol Bay	Egegik District	commercial catch	36	233637
sockeye	Bristol Bay	Egegik River	escapement	36	83258
sockeye	Bristol Bay	Igushik River	escapement	36	58946
sockeye	Bristol Bay	Kvichak River	escapement	36	79826
sockeye	Bristol Bay	Naknek River	escapement	36	67849
sockeye	Bristol Bay	Naknek-Kvichak District	commercial catch	36	241506
sockeye	Bristol Bay	Nushagak District	commercial catch	36	182272
sockeye	Bristol Bay	Nushagak River	escapement	36	61150
sockeye	Bristol Bay	Togiak District	commercial catch	36	95996
sockeye	Bristol Bay	Togiak River	escapement	36	53819
sockeye	Bristol Bay	Ugashik District	commercial catch	36	129970
sockeye	Bristol Bay	Ugashik River	escapement	36	77151
sockeye	Bristol Bay	Wood River	escapement	36	68754
sockeye	Chignik	Black Lake	escapement	29	50062
sockeye	Cook Inlet	Central District	commercial catch	33	186866
sockeye	Cook Inlet	China Poot	commercial catch	22	11701
sockeye	Cook Inlet	Cohoe-Ninilchik	commercial catch	34	120268
sockeye	Cook Inlet	Crescent River	escapement	30	18047
sockeye	Cook Inlet	Delight Lake	escapement	21	10096
sockeye	Cook Inlet	Eastern Subdistrict	commercial catch	33	34095
sockeye	Cook Inlet	Fish Creek - Cook Inlet	escapement	32	21876
sockeye	Cook Inlet	General Subdistrict	commercial catch	29	28216
sockeye	Cook Inlet	Hidden Creek	escapement	26	17299
sockeye	Cook Inlet	Kalifonsky Beach	commercial catch	20	48395
sockeye	Cook Inlet	Kasilof River	escapement	36	43200
sockeye	Cook Inlet	Kenai River	escapement	36	47097
sockeye	Cook Inlet	Salamatof Beach	commercial catch	32	63886
sockeye	Cook Inlet	Western Subdistrict	commercial catch	27	25099
sockeye	Cook Inlet	Yentna River	escapement	31	31366
sockeye	Copper River	27-Mile Slough	escapement	20	10444
sockeye	Copper River	39-Mile Creek	escapement	27	18239
sockeye	Copper River	Copper River	commercial catch	26	126433
sockeye	Copper River	Dick Creek	escapement	23	13837
sockeye	Copper River	Hatchery Creek - Copper River	escapement	25	11479
sockeye	Copper River	Kushtaka Lake	escapement	26	17140
sockeye	Copper River	Martin Lake	escapement	27	16630
sockeye	Copper River	Martin River Slough	escapement	21	11738
sockeye	Copper River	McKinley Lake	escapement	26	17279
sockeye	Copper River	Middle Arm	escapement	27	27017
sockeye	Copper River	South Beaches	escapement	23	17017
sockeye	Copper River	Tokun Lake	escapement	27	15930
sockeye	Kodiak	Afognak River	escapement	31	28221
sockeye	Kodiak	Ayakulik River	escapement	31	71971
sockeye	Kodiak	Frazer Lake	escapement	29	54527
sockeye	Kodiak	Karluk River	escapement	31	101596
sockeye	Kodiak	Saltery Creek	escapement	22	13195
sockeye	Kodiak	Spiridon Bay	commercial catch	20	36903
sockeye	Kodiak	Upper Station	escapement	31	95665
sockeye	Kuskokwim	Bethel (Village/City)	commercial catch	22	9041
sockeye	Kuskokwim	Goodnews River (Middle Fork)	escapement	33	17426
sockeye	Kuskokwim	Kogrukluk River	escapement	21	5326
sockeye	Kuskokwim	Quinhagak (Village/City)	commercial catch	23	14546
sockeye	Kuskokwim	W5 (Goodnews Bay Subdistrict)	commercial catch	35	21880
sockeye	Prince William Sound	Coghill District	commercial catch	24	28790
sockeye	Prince William Sound	Coghill River	escapement	36	115059
sockeye	Prince William Sound	Eshamy District	commercial catch	24	38062
sockeye	Prince William Sound	Eshamy River	escapement	21	31325
sockeye	Southeast	Akwe River	commercial catch	33	16627
sockeye	Southeast	Alava To Sykes	commercial catch	31	14131
sockeye	Southeast	Alsek River	commercial catch	34	31764
sockeye	Southeast	Bazan/Gooseneck Shore	commercial catch	25	11399
sockeye	Southeast	Berners River	escapement	24	3391
sockeye	Southeast	Bronson/McLean	commercial catch	27	12031
sockeye	Southeast	Chilkat River	escapement	34	200424
sockeye	Southeast	Chilkoot River	escapement	34	112324
sockeye	Southeast	Coney Is to Hom Cliffs	commercial catch	24	6518
sockeye	Southeast	Crescent Lake	escapement	31	28191
sockeye	Southeast	District 101	commercial catch	26	45584
sockeye	Southeast	District 102	commercial catch	25	9063
sockeye	Southeast	District 103	commercial catch	20	4204
sockeye	Southeast	District 104	commercial catch	26	26356
sockeye	Southeast	District 108	commercial catch	31	26938
sockeye	Southeast	District 112	commercial catch	22	18477
sockeye	Southeast	District 115	commercial catch	34	226622
sockeye	Southeast	East Alsek River	escapement	20	9965
sockeye	Southeast	Falls Creek	escapement	21	12535
sockeye	Southeast	Gravina Shore	commercial catch	27	13601
sockeye	Southeast	Heckman Creek	escapement	21	9371
sockeye	Southeast	Hetta Lake Creek	escapement	33	17203
sockeye	Southeast	Hugh Smith Lake	escapement	34	52255
sockeye	Southeast	Karta River	escapement	20	18176
sockeye	Southeast	Kegan Creek	escapement	29	18141
sockeye	Southeast	Klakas Lake Creek	escapement	27	11516
sockeye	Southeast	Klawock River	escapement	29	16538
sockeye	Southeast	Kuthai Lake	commercial catch	24	10701
sockeye	Southeast	Kutlaku Creek	escapement	24	11298
sockeye	Southeast	Lace River	escapement	28	4613
sockeye	Southeast	Lake Stream	escapement	34	16620
sockeye	Southeast	Luck Creek	escapement	22	10466
sockeye	Southeast	Manby Shore	commercial catch	29	13151
sockeye	Southeast	Mule Meadows	escapement	29	25845
sockeye	Southeast	Noyes Island	commercial catch	34	57511
sockeye	Southeast	Offshore Ocean Cape	commercial catch	32	15370
sockeye	Southeast	Outside Cholmondeley	commercial catch	24	8996
sockeye	Southeast	Petersburg Creek	escapement	30	16266
sockeye	Southeast	Point Arden to Midway Islands	commercial catch	28	22089
sockeye	Southeast	Pt Frederick/Pt Agassiz	commercial catch	30	26243
sockeye	Southeast	Red Lake Creek	escapement	27	14627
sockeye	Southeast	Redoubt Lake	escapement	33	53456
sockeye	Southeast	Revilla Channel to Pearse Canal	commercial catch	34	125198
sockeye	Southeast	Salmon Bay Creek	escapement	29	22468
sockeye	Southeast	Security Shore	commercial catch	30	33764
sockeye	Southeast	Sitkoh Lake Creek	escapement	21	10048
sockeye	Southeast	Situk River	commercial catch	34	39491
sockeye	Southeast	Situk River	escapement	34	31988
sockeye	Southeast	Speel River	escapement	34	34596
sockeye	Southeast	Steep Creek	escapement	27	8279
sockeye	Southeast	Sumner Strait/Pt Baker/Macnamara	commercial catch	34	125056
sockeye	Southeast	Taku River	commercial catch	32	76288
sockeye	Southeast	Taku River	escapement	35	170232
sockeye	Southeast	Thoms Creek	escapement	21	11816
sockeye	Southeast	Tuskwa Slough	escapement	25	4300
sockeye	Southeast	Upper Clarence/Steamer Bay/Quiet Harbor	commercial catch	33	105581
sockeye	Southeast	West Mansfield Peninsula	commercial catch	21	18012
sockeye	Southeast	Wolverine Creek	escapement	26	22896
sockeye	Southeast	Wrangell	commercial catch	26	11276
sockeye	Southeast	Yakutat	commercial catch	34	49651
